# Supplementary material for: Study of micro-trichome (mict) reveals novel connections between transcriptional regulation of multicellular trichome development and specific metabolism in cucumber
Source: Hortic Res. 2021 Feb 1;8:21. doi: 10.1038/s41438-020-00456-0 (PMC7848009; doi:10.1038/s41438-020-00456-0)
Supplement: Supplementary file 1 — Table S7 Primers information used in this study. [file 41438_2020_456_MOESM1_ESM.xlsx]

## Sheet: Sheet1
Table S7. Primers information used in this study
Primer name	GeneID	Forward sequence	Reverse sequence
pHB-Mict	Csa3G748220	ctctctctcaagcttggatccATGGAATGGGCTACAGGAAGTTT	tctagaggtcaattcgagctcCTACTGGGGATGGTAAGAGGATGG
pGR-proCsMYB36	Csa2G352940	gtcgacggtatcgataagcttACTTATTCTCTCATTTTCATCAGTGTTTAA	cgctctagaactagtggatccTCTTTTGCCCCCTTTTCCTC
pGR-proCsFLS	Csa6G040540	gtcgacggtatcgataagcttAATATGGACAAGTCTGTGTTCACATAGC	cgctctagaactagtggatccTTTTGTTTTCGGTGAGGAGAGAA
pGR-proCsTT4	Csa3G600020	gtcgacggtatcgataagcttATACTCCACCAAAAACTCACAGTTGA	cgctctagaactagtggatccTGATATGGAAAGAGTTTTTATTAATTACTGA
pGR-proCsCER26	Csa2G147920	gtcgacggtatcgataagcttTTAAATCTCAATATATATTTTTAAAATAATAAATCAT	cgctctagaactagtggatccGGCGGGAGGAGTCGGATT
pCAMBIA‐1391‐pMict	Csa3G748220	CCGGATCCGTCCTGTTT GCGAATTCAATTTACG	GTATTCAACTTTATTT GTAACCGGCGGTAACTT
Antisense-Probe		GAGACAGTGCTGCAAGGGTTGG	TAATACGACTCACTATAGGGG CACGACGGTTCTGAAACCAAA
Sense‐Probe		TAATACGACTCACTATAGGGG AGACAGTGCTGCAAGGGTTGG	GCACGACGGTTCTGAAACCAAA
CsActin3		TCGTGCTGGATTCTGGTG	GGCAGTGGTGGTGAACAT
UBIQUITIN	Csa000874	CACCAAGCCCAAGAAGATC	TAAACCTAATCACCACCAGC
qRT-Mict	Csa3G748220	AACAGGAGTTTGATGCCATTTCTAG	AGCTCCTACCGAGGTGCTTTCCACT
qRT-CsFLS	Csa6G040540	CAGCGAATGAAGAGTACAGA	GGACATGGCGGATAGTAATT
qRT-CsTT4	Csa3G600020	GACATGGTGGTTGTTGAAGTAC	GGTACATCATGTAGCGTTTGAC
qRT-CsCER26	Csa2G147920	TCGGACCTGAATTGAACTTT	TAGTGGAGGAGATGTAAGGG
qRT-CsMYB36	Csa2G352940	CATGGAACTGGTGGTAATTG	CAGAGAAACCTCCATGCTTA
qRT-CER1	Csa6G079750	CTAAATGCACCAAAAGGGACAA	CTTCTCTTCCTTCCAAAGCATG
qRT-CER3	Csa1G294020	AGAGTTTCAGTTCTCTGTCGTT	AATCCCAAATTTCTCAAGCGAC
qRT-CER26	Csa2G147920	GAGGTGTTTTTCACTTTGTTGTGTG	ACTTTTGCTCATCACTACGTTG
qRT-CER26-like	Csa3G892170	GAACTCTCTGTCGAAAATACGC	CTGAATCGTCCATTTTCGTCTC
qRT-MAH1	Csa6G487530	TTATGATCGCAGGTAGAGACAC	GAATCGTTGTTCTGAGCTCTTC
qRT-MAH1-like	Csa6G487540	GAAGAGGAGTTGATTTGATCGC	GTGCTGAACTTAGAGTGTCTCT
qRT-ABCG13	Csa6G434400	CTTCTTCAGATTGTTGCCTGAC	GTCATTTTTGTATGCACCCTGT
qRT-ABCG32	Csa2G005890	GATGGTACTACTGGGCTAATCC	CGTCATGTATAGCTACCGAGTT
qRT-LACS1	Csa3G535120	TACTCATGGGACGAATTCCTTC	CGAAAGAAATATTCCTCGACCG
qRT-CER6	Csa5G609650	GAGCTTTAATTTGTCGGGGATG	ACAGCGTTTGAGTTAGGATGTA
qRT-FDH	Csa4G649640	AGGAGGAATTCATAGAACTGGC	CTTTGGACGAATTCGAGTCTTC
qRT-CER8/LACS1	Csa3G535120	TACTCATGGGACGAATTCCTTC	CGAAAGAAATATTCCTCGACCG
qRT-LACS3	Csa4G051550	ACAGTTTCGAGTCGTTTCTAGT	GGAGTTATTAGGTCACGTTCCA
qRT-HTH	Csa3G848300	GGTTATCTTATCTTCCGGAGCA	CAAACTTTGTAATCCCAACGGT
qRT-WIN1	Csa2G006270	ATACATGTATGTGGTGTGACCG	ACCCATCAACCATGTTAGATCT
pB42AD-Mict	Csa3G748220	gattatgcctctcccgaattcATGGAATGGGCTACAGGAAGTTT	agaagtccaaagcttctcgagCTACTGGGGATGGTAAGAGGATGG
pLacZ-proFLS	Csa6G040540	tttgatattggatcggaattcAATATGGACAAGTCTGTGTTCACATAGC	atacagagcacatgcctcgagTTTTGTTTTCGGTGAGGAGAGAA
pLacZ-proTT4	Csa3G600020	tttgatattggatcggaattcATACTCCACCAAAAACTCACAGTTGA	atacagagcacatgcctcgagTGATATGGAAAGAGTTTTTATTAATTACTGA
pLacZ-proCER26	Csa2G147920	tttgatattggatcggaattcTTAAATCTCAATATATATTTTTAAAATAATAAATCAT	atacagagcacatgcctcgagGGCGGGAGGAGTCGGATT
pLacZ-proMYB36	Csa2G352940	tttgatattggatcggaattcACTTATTCTCTCATTTTCATCAGTGTTTAA	atacagagcacatgcctcgagTCTTTTGCCCCCTTTTCCTC
pLacZ-proABC8	Csa5G585950	tttgatattggatcggaattcTTTGGAGGGCTAATTATTAGTTTATAAAA	atacagagcacatgcctcgagCTAGTCTTGGATTACTTTAATTTACACCTACA
pLacZ-proGDSL1	Csa4G083610	tttgatattggatcggaattcTGAATTATTAGTTTATGCTTCTATTTGTGTT	atacagagcacatgcctcgagTTTCGTTTGTTTGTATTTTTTTTGTCT
pLacZ-proGDSL2	Csa2G346080	tttgatattggatcggaattcGATGTTAAGATCGAAAAGTTAGACACTTT	atacagagcacatgcctcgagTGTAAATTAGTTTGATGTTAAATTATATGTGTG
pLacZ-proGDSL6	Csa6G507140	tttgatattggatcggaattcTGAGAGAGTAATATAGAGAATTAAAAGTAAATGA	atacagagcacatgcctcgagTTTGATATTTGATATCATATATTGGGTTG
pLacZ-proMT1	Csa2G006270	tttgatattggatcggaattcTTGACTTGATCTATAAATAATAATTGTTAATGA	atacagagcacatgcctcgagGGTTTTGAAAAGAATAATACGAAGGA
pLacZ-proMT10	Csa5G546590	tttgatattggatcggaattcTTATCTTTTTCTTTTCAAAATTTTGATTAC	atacagagcacatgcctcgagGTCGAATGAGAAAGAGGGATTTTG
pLacZ-proMT11	Csa6G079750	tttgatattggatcggaattcTATATTACCCTCGCATACAATAATATATATCA	atacagagcacatgcctcgagTGTTATTGTTTTAGAAGGTTACAATATTTCA
pLacZ-proMT12	Csa6G355380	tttgatattggatcggaattcTTCGAACAGCAAGTTGAAAAGAAA	atacagagcacatgcctcgagTTGTTATTAGAGCTACAAGGAGAAATAATAA
pLacZ-proMT13	Csa3G014360	tttgatattggatcggaattcGTTAAAATTTTGTCTAAAAAAATACCTTTG	atacagagcacatgcctcgagTATTTTGATATTTCTCTCCACTTCAACA
pLacZ-proMT14	Csa2G346080	tttgatattggatcggaattcGATGTTAAGATCGAAAAGTTAGACACTTT	atacagagcacatgcctcgagTGTAAATTAGTTTGATGTTAAATTATATGTGTG
pLacZ-proMT15	Csa1G501850	tttgatattggatcggaattcCTTTTTTTAATAAGTTTGAAACTATCATCTTG	atacagagcacatgcctcgagGAGAGAGATGAAGAGAGGGAAAAAGA
pLacZ-proMT16	Csa6G213910	tttgatattggatcggaattcTAATTGGATTGTTTTTTTAAAAAGAATATC	atacagagcacatgcctcgagTTTGGTTAAGGAAACAAGAGAGTTCTT
pLacZ-proMT17	Csa3G126810	tttgatattggatcggaattcAATAATTAATTTGCATCCCCTAGTATTT	atacagagcacatgcctcgagTTTCTCGGTTTACTTAGTTGTGAGATT
pLacZ-proMT18	Csa4G622740	tttgatattggatcggaattcTAATGACAAATTAAAAAGTTTACGTAAATGA	atacagagcacatgcctcgagCTTTCTAAATCTCAATAACAATCAAATTGG
pLacZ-proMT19	Csa1G165730	tttgatattggatcggaattcATGAATCTAGAATATGCAGTGAGAATATCA	atacagagcacatgcctcgagAAAGAACGTATAGATTTTATCAAACTTTCA
pLacZ-proMT2	Csa3G824850	tttgatattggatcggaattcAAAGATTCTTTGTCATAGTTTTTTTTAAAA	atacagagcacatgcctcgagTTGGATTTATCACAATTTTTGTCGT
pLacZ-proMT20	Csa3G002800	tttgatattggatcggaattcTTCCAGTGAAGTGGAAGAGAGATTG	atacagagcacatgcctcgagTGTTGGTTAAGATTTTGTTAGTTTGAGG
pLacZ-proMT21	Csa4G006140	tttgatattggatcggaattcTGAAGTGTTCACCCTAAAATCTCAA	atacagagcacatgcctcgagATAGATGAAAACAAGCACAAGAAATTAG
pLacZ-proMT23	Csa1G012150	tttgatattggatcggaattcCATTCATCAGTTTTTTCTCTTTTATTTTC	atacagagcacatgcctcgagTTTCCTCAGTTAGATCCTGAATGAAC
pLacZ-proMT24	Csa4G286940	tttgatattggatcggaattcCCATTTATTTTAGGTTTCTAAACAATCTAA	atacagagcacatgcctcgagGGCCTCTGCTGCTGCAATAC
pLacZ-proMT25	Csa1G267240	tttgatattggatcggaattcTTTCTTGTTTCACTTCACAGACAGTTT	atacagagcacatgcctcgagTGTTGAATGAAAGATGATTGAATTAAAT
pLacZ-proMT26	Csa1G039830	tttgatattggatcggaattcAGAATTAAAATTGAACCCTTCCATATT	atacagagcacatgcctcgagGATTACTGGTTGTTAATTGAAGAAGATGA
pLacZ-proMT27	Csa2G264000	tttgatattggatcggaattcAATCAAATCTCAATTTCATTTTTTGG	atacagagcacatgcctcgagGGGAAAGAGAGAATTTAAGAGATGGT
pLacZ-proMT28	Csa2G176700	tttgatattggatcggaattcTGATATTACTTGTGAATTAGTTTTCTAACAAC	atacagagcacatgcctcgagTTATAGAGACAAATTAACCTAAAATATATATTAAAAA
pLacZ-proMT29	Csa7G044190	tttgatattggatcggaattcCAAGATCTCATTCCCTCTGCCA	atacagagcacatgcctcgagCCCTCCTTTTTCTTTTTTCTTTTTT
pLacZ-proMT3	Csa2G059200	tttgatattggatcggaattcAAGAATCCATTGGATACATATGTTTTG	atacagagcacatgcctcgagCAGATTTGAGAGAGAGAGAGAGAAATAAA
pLacZ-proMT30	Csa1G662790	tttgatattggatcggaattcTTTGATACTATGGTTTTTTATCTCAAAATC	atacagagcacatgcctcgagTTTTTTCTCTCTTTGTTTTTTTTGTTC
pLacZ-proMT31	Csa3G182110	tttgatattggatcggaattcTTCTTTGTATTGTTGTCATTATCGAACT	atacagagcacatgcctcgagTTTAAAATATCTTTAACTCTTTCGTACTTCA
pLacZ-proMT32	Csa6G425780	tttgatattggatcggaattcACCTTATTGGTTATAGATAGTAACTTTTAATTTT	atacagagcacatgcctcgagTTTCTAAAAACCAAAAACAAAAGTTAACA
pLacZ-proMT33	Csa1G050100	tttgatattggatcggaattcTGCTTTTCATGAAGCTTCTTCAGC	atacagagcacatgcctcgagTCCATTTCTCTTTGTTATTAACGTGAA
pLacZ-proMT34	Csa3G734860	tttgatattggatcggaattcTAATTGAGGCATTATTTTAACTACTAACTTC	atacagagcacatgcctcgagTATATATTGATGTCGTCTTTTCCTCCC
pLacZ-proMT35	Csa5G623650	tttgatattggatcggaattcTGGTTTTCGTCAAGAGCTTGTATATT	atacagagcacatgcctcgagTGCAAAGCAGAGAGGTGAAAGC
pLacZ-proMT36	Csa4G045010	tttgatattggatcggaattcATTATTTCAAACTTTTAAATTACTCAAACG	atacagagcacatgcctcgagAGTAATCTTCTCTTCCAGAAAACAGTACA
pLacZ-proMT38	Csa3G777660	tttgatattggatcggaattcTCACAATCCAGTGGTCATTTTGA	atacagagcacatgcctcgagATTGGAAATTAAAGAAGGAAAAGTCC
pLacZ-proMT4	Csa2G301540	tttgatattggatcggaattcAATAAATCTATAATGTGACATTTCGATTTT	atacagagcacatgcctcgagTTTTTCTCTCTTTTTGTTTGAGGTTT
pLacZ-proMT5	Csa3G026660	tttgatattggatcggaattcAATACAGGTTAATTTTCATAAATATAACAAACC	atacagagcacatgcctcgagTATTTTTTAATGAAGTAAAGAGTTTCTTCAA
pLacZ-proMT6	Csa3G026690	tttgatattggatcggaattcTCCACGCAAAATTACTACTTCTAGACT	atacagagcacatgcctcgagTTTTCTTTTCTTTTTTTTTTTTTTTTTT
pLacZ-proMT7	Csa3G027200	tttgatattggatcggaattcTGATATTTTATGAAGAGTACTGAATATCTTCA	atacagagcacatgcctcgagTTTGAAAAAGAAAAAAAGGCTTTAGA
pLacZ-proMT8	Csa3G212490	tttgatattggatcggaattcGAGAAACATGGGTGTAGAGTTATGAGG	atacagagcacatgcctcgagAAGAATTTTCTTCTTTCTCTCTTTTTCA
pLacZ-proMT9	Csa5G153010	tttgatattggatcggaattcCGAGATATATCTACGGATGACTTCAAA	atacagagcacatgcctcgagCTTCCAATCAAAAGAGAAAGAAAGAA
pLacZ-proP4510	Csa5G153010	tttgatattggatcggaattcCGAGATATATCTACGGATGACTTCAAA	atacagagcacatgcctcgagCTTCCAATCAAAAGAGAAAGAAAGAA
pLacZ-proP4511	Csa3G015360	tttgatattggatcggaattcTAATGAAAAAGGTATTTTGATGGACTC	atacagagcacatgcctcgagACCAACTTTCCCATATCTAATCAAATAA
pLacZ-proP4512	Csa3G014360	tttgatattggatcggaattcGTTAAAATTTTGTCTAAAAAAATACCTTTG	atacagagcacatgcctcgagTATTTTGATATTTCTCTCCACTTCAACA
