# Supplementary material for: Study of micro-trichome (mict) reveals novel connections between transcriptional regulation of multicellular trichome development and specific metabolism in cucumber
Source: Hortic Res. 2021 Feb 1;8:21. doi: 10.1038/s41438-020-00456-0 (PMC7848009; doi:10.1038/s41438-020-00456-0)
Supplement: Supplementary file 5 — Table S1 List of genes that are differentially expressed in the wild-type and mict mutant. [file 41438_2020_456_MOESM5_ESM.xlsx]

## Sheet: LEAF
Table S1. List of genes that are differentially expressed in the wild-type and mict mutant
GeneID	WT_leaf-Expression	mict_leaf-Expression	log2FoldChange(mict_leaf/WT_leaf)	Padj	Pvalue	Cellular Component	Molecular Function	Biological Process	Kegg Orthology	Nr Description
Csa5G643370	1314.67	87.8024	-3.90429	9.03e-37	1.61e-39	NA	NA	NA	NA	gi|700197381|gb|KGN52558.1|//hypothetical protein Csa_5G643370 [Cucumis sativus]
Csa5G177700	2083.25	75.7955	-4.78058	1.57e-20	8.48e-23	GO:0044464//cell part	GO:0016747//transferase activity, transferring acyl groups other than amino-acyl groups	GO:0006631//fatty acid metabolic process	K15397//3-ketoacyl-CoA synthase [EC:2.3.1.199]	gi|449451872|ref|XP_004143684.1|//PREDICTED: 3-ketoacyl-CoA synthase 21-like [Cucumis sativus]
Csa3G684680	120.063	307.683	1.35765	0.000759321	4.56e-05	NA	NA	NA	NA	gi|449464028|ref|XP_004149731.1|//PREDICTED: acyl-CoA--sterol O-acyltransferase 1-like [Cucumis sativus]
Csa3G751970	2346.24	963.169	-1.28449	0.00153647	0.000106841	NA	GO:0043167//ion binding;GO:0016798//hydrolase activity, acting on glycosyl bonds	GO:0044238//primary metabolic process	K00700//1,4-alpha-glucan branching enzyme [EC:2.4.1.18]	gi|449440211|ref|XP_004137878.1|//PREDICTED: 1,4-alpha-glucan-branching enzyme 2-2, chloroplastic/amyloplastic [Cucumis sativus]
Csa1G028020	99.6491	31.0152	-1.68388	0.0370683	0.00591922	NA	NA	NA	K13430//serine/threonine-protein kinase PBS1 [EC:2.7.11.1];K04730//interleukin-1 receptor-associated kinase 1 [EC:2.7.11.1]	gi|700208828|gb|KGN63924.1|//hypothetical protein Csa_1G028020 [Cucumis sativus]
Csa6G012280	103.261	1.36164	-6.2448	1.44e-12	1.45e-14	NA	NA	NA	NA	gi|778709560|ref|XP_004138414.2|//PREDICTED: uncharacterized protein LOC101221986 [Cucumis sativus]
Csa5G320430	1490.56	720.323	-1.04913	0.0011007	7.15e-05	GO:0009536//plastid;GO:0009507//chloroplast	GO:0004337//geranyltranstransferase activity;GO:0016767//geranylgeranyl-diphosphate geranylgeranyltransferase activity	GO:0016117//carotenoid biosynthetic process;GO:0016109//tetraterpenoid biosynthetic process	K02291//phytoene synthase [EC:2.5.1.32]	gi|449462356|ref|XP_004148907.1|//PREDICTED: phytoene synthase, chloroplastic [Cucumis sativus]
Csa5G623670	78.1001	452.688	2.53512	1.46e-06	3.52e-08	NA	GO:0046872//metal ion binding;GO:0005544//calcium-dependent phospholipid binding;GO:0005509//calcium ion binding;GO:0005543//phospholipid binding	NA	K17099//annexin A13	gi|449449308|ref|XP_004142407.1|//PREDICTED: annexin D4 [Cucumis sativus]
Csa1G707120	111.557	291.346	1.38495	0.000209787	9.89e-06	NA	NA	NA	K19042//E3 ubiquitin-protein ligase BOI and related proteins [EC:2.3.2.27]	gi|778664604|ref|XP_004145480.2|//PREDICTED: BOI-related E3 ubiquitin-protein ligase 1-like [Cucumis sativus]
Csa5G396000	319.662	70.6055	-2.1787	0.000547947	3.1e-05	NA	NA	NA	NA	gi|449445114|ref|XP_004140318.1|//PREDICTED: uncharacterized protein LOC101217585 [Cucumis sativus]
BGI_novel_G000577	77.3517	255.827	1.72566	0.00458352	0.000418895	NA	NA	NA	K14570//RNA exonuclease 1 [EC:3.1.-.-]	gi|449458093|ref|XP_004146782.1|//PREDICTED: small RNA degrading nuclease 5 [Cucumis sativus]
Csa1G073900	269.627	14.7631	-4.1909	2.35e-06	5.92e-08	NA	NA	NA	NA	gi|449457737|ref|XP_004146604.1|//PREDICTED: uncharacterized protein LOC101209953 [Cucumis sativus]
Csa3G010060	54.0983	8.80818	-2.61867	7.06e-05	2.74e-06	NA	NA	NA	K11593//eukaryotic translation initiation factor 2C	gi|700200618|gb|KGN55751.1|//hypothetical protein Csa_3G010060 [Cucumis sativus]
Csa6G382900	484.235	156.169	-1.6326	0.00152506	0.000105827	NA	NA	NA	K12309//beta-galactosidase [EC:3.2.1.23]	gi|778715621|ref|XP_011657429.1|//PREDICTED: beta-galactosidase 16 [Cucumis sativus];gi|700192498|gb|KGN47702.1|//hypothetical protein Csa_6G382900 [Cucumis sativus]
Csa6G013930	200.586	593.894	1.56598	5.93e-09	9.19e-11	NA	NA	NA	NA	gi|449441570|ref|XP_004138555.1|//PREDICTED: uncharacterized protein LOC101214708 isoform X3 [Cucumis sativus]
Csa3G110720	89.4419	198.934	1.15327	0.0304373	0.00456427	GO:0016021//integral component of membrane	GO:0008375//acetylglucosaminyltransferase activity	NA	K12471//epsin	gi|778676402|ref|XP_011650576.1|//PREDICTED: uncharacterized protein LOC101215808 isoform X1 [Cucumis sativus]
Csa2G222050	343.147	748.692	1.12555	0.000326738	1.67e-05	GO:0005634//nucleus;GO:0005737//cytoplasm	GO:0016702//oxidoreductase activity, acting on single donors with incorporation of molecular oxygen, incorporation of two atoms of oxygen;GO:0043169//cation binding;GO:0010309//acireductone dioxygenase [iron(II)-requiring] activity;GO:0005506//iron ion binding	GO:0043102//amino acid salvage;GO:0019509//L-methionine biosynthetic process from methylthioadenosine;GO:0055114//oxidation-reduction process	K08967//1,2-dihydroxy-3-keto-5-methylthiopentene dioxygenase [EC:1.13.11.53 1.13.11.54]	gi|449455308|ref|XP_004145395.1|//PREDICTED: 1,2-dihydroxy-3-keto-5-methylthiopentene dioxygenase 4 [Cucumis sativus]
Csa7G274160	62.8058	12.531	-2.3254	0.0051444	0.000483573	NA	NA	NA	K02888//large subunit ribosomal protein L21	gi|700189143|gb|KGN44376.1|//hypothetical protein Csa_7G274160 [Cucumis sativus]
Csa5G219390	977.076	309.208	-1.65989	0.0224042	0.00303923	GO:0044464//cell part;GO:0016021//integral component of membrane	GO:0005215//transporter activity	GO:0006810//transport;GO:0015833//peptide transport	K14638//solute carrier family 15 (peptide/histidine transporter), member 3/4	gi|449457417|ref|XP_004146445.1|//PREDICTED: protein NRT1/ PTR FAMILY 5.1 [Cucumis sativus]
Csa5G646700	1849.28	11242.6	2.60394	2.51e-15	2.02e-17	GO:0044464//cell part	NA	GO:0044237//cellular metabolic process	K08916//light-harvesting complex II chlorophyll a/b binding protein 5	gi|449447521|ref|XP_004141516.1|//PREDICTED: chlorophyll a-b binding protein CP26, chloroplastic isoform X2 [Cucumis sativus]
Csa1G533540	179.127	694.833	1.95568	0.00154696	0.000107794	NA	NA	NA	K12130//pseudo-response regulator 5;K03539//ribonuclease P/MRP protein subunit RPP1 [EC:3.1.26.5];K19720//collagen, type III, alpha	gi|700210751|gb|KGN65847.1|//hypothetical protein Csa_1G533540 [Cucumis sativus]
Csa3G134590	1124.81	495.55	-1.18257	0.000475151	2.62e-05	NA	GO:0005488//binding	NA	K11294//nucleolin	gi|449432502|ref|XP_004134038.1|//PREDICTED: 28 kDa ribonucleoprotein, chloroplastic [Cucumis sativus]
Csa6G486970	72.5881	172.111	1.24553	0.0227167	0.0030949	NA	GO:0004674//protein serine/threonine kinase activity;GO:0005524//ATP binding	GO:0006468//protein phosphorylation	K04730//interleukin-1 receptor-associated kinase 1 [EC:2.7.11.1]	gi|778718002|ref|XP_011657789.1|//PREDICTED: probable LRR receptor-like serine/threonine-protein kinase At1g51810 isoform X1 [Cucumis sativus]
Csa6G139770	3.14554	28.7969	3.19454	0.00186672	0.000135924	NA	NA	NA	K18835//WRKY transcription factor 2;K13424//WRKY transcription factor 33	gi|778713152|ref|XP_011656990.1|//PREDICTED: probable WRKY transcription factor 12 [Cucumis sativus]
BGI_novel_G000801	577.237	3.92135	-7.20167	9.46e-44	1.32e-46	NA	NA	NA	NA	gi|778694434|ref|XP_011653807.1|//PREDICTED: uncharacterized protein LOC101215760 [Cucumis sativus]
Csa6G106190	3488.52	1381.98	-1.33588	0.000367887	1.93e-05	GO:0044424//intracellular part;GO:0005739//mitochondrion;GO:0009570//chloroplast stroma	GO:0004820//glycine-tRNA ligase activity;GO:0005524//ATP binding;GO:0032559//adenyl ribonucleotide binding;GO:0004812//aminoacyl-tRNA ligase activity	GO:0006418//tRNA aminoacylation for protein translation;GO:0006426//glycyl-tRNA aminoacylation;GO:0045995//regulation of embryonic development;GO:0009793//embryo development ending in seed dormancy	K14164//glycyl-tRNA synthetase [EC:6.1.1.14]	gi|778712119|ref|XP_004140508.2|//PREDICTED: glycine--tRNA ligase 2, chloroplastic/mitochondrial isoform X1 [Cucumis sativus];gi|659119704|ref|XP_008459798.1|//PREDICTED: glycine--tRNA ligase 2, chloroplastic/mitochondrial isoform X2 [Cucumis melo];gi|728821371|gb|KHG04302.1|//Glycine--tRNA ligase 2, chloroplastic/mitochondrial -like protein [Gossypium arboreum];gi|359489209|ref|XP_002270774.2|//…
Csa1G050180	1598.08	788.624	-1.01893	0.00791392	0.000822413	NA	GO:0005524//ATP binding;GO:0004672//protein kinase activity	GO:0006468//protein phosphorylation	K08869//aarF domain-containing kinase	gi|449469612|ref|XP_004152513.1|//PREDICTED: uncharacterized aarF domain-containing protein kinase 1-like [Cucumis sativus];gi|590669856|ref|XP_007037893.1|//Kinase superfamily protein isoform 2 [Theobroma cacao]
Csa6G526410	225.993	17.7323	-3.67182	6.67e-15	5.49e-17	NA	NA	NA	NA	gi|449433507|ref|XP_004134539.1|//PREDICTED: polygalacturonase QRT3-like [Cucumis sativus]
Csa4G075200	33.7746	120.664	1.83699	0.00231078	0.000179712	NA	GO:0046914//transition metal ion binding;GO:0003824//catalytic activity	GO:0008152//metabolic process	K04125//gibberellin 2-oxidase [EC:1.14.11.13]	gi|793421968|ref|NP_001292640.1|//gibberellin 2-beta-dioxygenase 1 [Cucumis sativus]
Csa5G615820	29.2273	7.16283	-2.02872	0.03052	0.00458549	GO:0031224//intrinsic component of membrane	NA	NA	K14209//solute carrier family 36 (proton-coupled amino acid transporter)	gi|449449407|ref|XP_004142456.1|//PREDICTED: GABA transporter 1-like [Cucumis sativus]
Csa1G602530	953.318	51.459	-4.21146	1.76e-20	9.65e-23	GO:0005576//extracellular region	GO:0016682//oxidoreductase activity, acting on diphenols and related substances as donors, oxygen as acceptor;GO:0005507//copper ion binding;GO:0046914//transition metal ion binding;GO:0016491//oxidoreductase activity	GO:0008152//metabolic process;GO:0055114//oxidation-reduction process	K00423//L-ascorbate oxidase [EC:1.10.3.3]	gi|700211320|gb|KGN66416.1|//hypothetical protein Csa_1G602530 [Cucumis sativus];gi|778663480|ref|XP_011660094.1|//PREDICTED: L-ascorbate oxidase-like [Cucumis sativus]
Csa7G447750	371.994	112.246	-1.72862	6.09e-06	1.68e-07	NA	NA	NA	NA	gi|700190180|gb|KGN45413.1|//hypothetical protein Csa_7G447750 [Cucumis sativus]
Csa4G047350	2459.55	1178.74	-1.06114	0.00973185	0.00105539	GO:0016021//integral component of membrane	NA	NA	K02327//DNA polymerase delta subunit 1 [EC:2.7.7.7]	gi|778690785|ref|XP_011653167.1|//PREDICTED: uncharacterized protein LOC101208655 isoform X2 [Cucumis sativus];gi|449457558|ref|XP_004146515.1|//PREDICTED: uncharacterized protein LOC101208655 isoform X1 [Cucumis sativus]
Csa3G816070	13054.5	3413.92	-1.93504	8.1e-08	1.48e-09	GO:0044464//cell part;GO:0005622//intracellular	GO:0032561//guanyl ribonucleotide binding;GO:0017111//nucleoside-triphosphatase activity;GO:0005525//GTP binding;GO:0003924//GTPase activity	GO:0006412//translation;GO:0009207//purine ribonucleoside triphosphate catabolic process	K06207//GTP-binding protein	gi|700204261|gb|KGN59394.1|//hypothetical protein Csa_3G816070 [Cucumis sativus];gi|449437672|ref|XP_004136615.1|//PREDICTED: translation factor GUF1 homolog, chloroplastic [Cucumis sativus]
Csa5G488770	369.987	34.0237	-3.44286	1.89e-17	1.29e-19	NA	NA	NA	NA	gi|700196024|gb|KGN51201.1|//hypothetical protein Csa_5G488770 [Cucumis sativus];gi|700196025|gb|KGN51202.1|//hypothetical protein Csa_5G488780 [Cucumis sativus];gi|700196027|gb|KGN51204.1|//hypothetical protein Csa_5G488800 [Cucumis sativus]
Csa3G643770	14.0042	392.071	4.80718	1.1e-17	7.28e-20	NA	GO:0016709//oxidoreductase activity, acting on paired donors, with incorporation or reduction of molecular oxygen, NAD(P)H as one donor, and incorporation of one atom of oxygen;GO:0005506//iron ion binding	GO:0008152//metabolic process	K05280//flavonoid 3'-monooxygenase [EC:1.14.13.21]	gi|778688725|ref|XP_004144428.2|//PREDICTED: cytochrome P450 71A1-like, partial [Cucumis sativus]
Csa6G112490	2059.14	1020.37	-1.01295	0.00970759	0.00105135	GO:0043231//intracellular membrane-bounded organelle	GO:0003677//DNA binding	GO:0006351//transcription, DNA-templated	K08065//nuclear transcription Y subunit beta	gi|659128334|ref|XP_008464158.1|//PREDICTED: nuclear transcription factor Y subunit B-3 [Cucumis melo];gi|568830326|ref|XP_006469452.1|//PREDICTED: nuclear transcription factor Y subunit B-3 [Citrus sinensis]
Csa1G447400	5799.75	2719.53	-1.09263	0.003489	0.000296432	NA	GO:0004312//fatty acid synthase activity	GO:0006631//fatty acid metabolic process	K09458//3-oxoacyl-[acyl-carrier-protein] synthase II [EC:2.3.1.179]	gi|449459360|ref|XP_004147414.1|//PREDICTED: 3-oxoacyl-[acyl-carrier-protein] synthase I, chloroplastic [Cucumis sativus]
Csa6G187930	159.828	384.816	1.26765	0.000397683	2.13e-05	NA	GO:0008242//omega peptidase activity	GO:0006508//proteolysis	K15235//josephin [EC:3.4.19.12]	gi|778713808|ref|XP_011657130.1|//PREDICTED: josephin-like protein [Cucumis sativus]
Csa5G308800	2443.96	1017.99	-1.26349	0.00153721	0.000106967	GO:0044464//cell part	GO:0032561//guanyl ribonucleotide binding;GO:0005525//GTP binding	NA	K14538//nuclear GTP-binding protein;K19828//mitochondrial GTPase 1	gi|700195698|gb|KGN50875.1|//hypothetical protein Csa_5G308800 [Cucumis sativus];gi|778702006|ref|XP_011655122.1|//PREDICTED: mitochondrial ribosome-associated GTPase 1 [Cucumis sativus]
Csa4G293050	432.24	14703.4	5.08817	3.53e-136	5.1e-140	GO:0043231//intracellular membrane-bounded organelle;GO:0005622//intracellular	NA	GO:0000160//phosphorelay signal transduction system;GO:0044237//cellular metabolic process	K12129//pseudo-response regulator 7	gi|778693263|ref|XP_004142221.2|//PREDICTED: two-component response regulator-like APRR7 [Cucumis sativus]
Csa4G642400	185.79	483.976	1.38126	0.00128059	8.59e-05	NA	NA	NA	NA	gi|778696384|ref|XP_011654147.1|//PREDICTED: uncharacterized protein LOC105435309 [Cucumis sativus]
Csa6G190230	1864.18	899.025	-1.05211	0.0187165	0.00241652	NA	NA	NA	NA	gi|449450758|ref|XP_004143129.1|//PREDICTED: uncharacterized protein LOC101205908 [Cucumis sativus]
Csa6G213910	100.737	2.51285	-5.32512	2.87e-11	3.24e-13	NA	NA	NA	K00430//peroxidase [EC:1.11.1.7]	gi|449465781|ref|XP_004150606.1|//PREDICTED: peroxidase P7-like [Cucumis sativus]
Csa6G365120	244.588	506.725	1.05085	9.33e-05	3.81e-06	GO:0071819//DUBm complex;GO:0000124//SAGA complex;GO:0005643//nuclear pore;GO:0070390//transcription export complex 2;GO:0009941//chloroplast envelope	GO:0003713//transcription coactivator activity	GO:0006368//transcription elongation from RNA polymerase II promoter;GO:0006406//mRNA export from nucleus;GO:0016578//histone deubiquitination;GO:0015031//protein transport;GO:0016568//chromatin modification;GO:0045893//positive regulation of transcription, DNA-templated	K11368//enhancer of yellow 2 transcription factor	gi|778715334|ref|XP_011657386.1|//PREDICTED: transcription and mRNA export factor SUS1 [Cucumis sativus]
Csa3G734290	193.919	599.259	1.62773	0.0116221	0.00131856	NA	NA	NA	K19044//E3 ubiquitin-protein ligase XBAT32/33 [EC:2.3.2.27]	gi|700203743|gb|KGN58876.1|//hypothetical protein Csa_3G734290 [Cucumis sativus]
Csa7G051310	147.707	9.58985	-3.94509	1.04e-13	9.51e-16	GO:0005886//plasma membrane	GO:0004144//diacylglycerol O-acyltransferase activity;GO:0047196//long-chain-alcohol O-fatty-acyltransferase activity	GO:0019432//triglyceride biosynthetic process;GO:0045017//glycerolipid biosynthetic process	K15406//wax-ester synthase / diacylglycerol O-acyltransferase [EC:2.3.1.75 2.3.1.20];K20098//DNA excision repair protein ERCC-6-like 2 [EC:3.6.4.-]	gi|700188418|gb|KGN43651.1|//hypothetical protein Csa_7G051310 [Cucumis sativus]
Csa7G024670	361.966	157.559	-1.19996	0.00469012	0.000430481	GO:0016020//membrane	NA	NA	K14209//solute carrier family 36 (proton-coupled amino acid transporter)	gi|700188111|gb|KGN43344.1|//hypothetical protein Csa_7G024670 [Cucumis sativus]
Csa3G778340	132.417	716.983	2.43685	1.15e-05	3.46e-07	NA	NA	NA	NA	gi|449437444|ref|XP_004136502.1|//PREDICTED: uncharacterized protein LOC101204832 [Cucumis sativus]
Csa7G343300	286.725	635.359	1.1479	0.0061592	0.000605954	NA	NA	GO:0009987//cellular process;GO:0045087//innate immune response	K13456//RPM1-interacting protein 4	gi|778726982|ref|XP_004139625.2|//PREDICTED: RPM1-interacting protein 4 [Cucumis sativus]
Csa6G514860	71.332	494.8	2.79422	1.78e-05	5.73e-07	GO:0016020//membrane	NA	NA	K15283//solute carrier family 35, member E1	gi|449433938|ref|XP_004134753.1|//PREDICTED: glucose-6-phosphate/phosphate translocator 2, chloroplastic [Cucumis sativus]
Csa4G013040	111.173	55.3484	-1.0062	0.0397421	0.00645109	NA	GO:0004601//peroxidase activity	GO:0008152//metabolic process;GO:0006950//response to stress	K00432//glutathione peroxidase [EC:1.11.1.9]	gi|449468796|ref|XP_004152107.1|//PREDICTED: probable phospholipid hydroperoxide glutathione peroxidase [Cucumis sativus]
Csa6G513750	38.6383	7.5776	-2.35022	0.010779	0.00119334	NA	NA	NA	NA	gi|778720425|ref|XP_011658149.1|//PREDICTED: uncharacterized protein LOC101209587 isoform X1 [Cucumis sativus];gi|778720429|ref|XP_004134973.2|//PREDICTED: uncharacterized protein LOC101209587 isoform X2 [Cucumis sativus]
Csa1G573650	233.793	36.4122	-2.68274	5.41e-07	1.16e-08	NA	NA	NA	K09060//plant G-box-binding factor;K14432//ABA responsive element binding factor	gi|449435740|ref|XP_004135652.1|//PREDICTED: light-inducible protein CPRF2-like [Cucumis sativus]
Csa3G710840	519.337	206.251	-1.33227	2.12e-05	7.07e-07	NA	NA	NA	K05674//ATP-binding cassette, subfamily C (CFTR/MRP), member 10	gi|659130380|ref|XP_008465138.1|//PREDICTED: ABC transporter C family member 13 isoform X1 [Cucumis melo];gi|700203524|gb|KGN58657.1|//hypothetical protein Csa_3G710840 [Cucumis sativus]
Csa1G045930	173.085	363.83	1.07178	0.0176669	0.00224472	NA	GO:0016879//ligase activity, forming carbon-nitrogen bonds;GO:0005524//ATP binding;GO:0032559//adenyl ribonucleotide binding	GO:0006464//cellular protein modification process	K10576//ubiquitin-conjugating enzyme E2 H [EC:2.3.2.23]	gi|700209199|gb|KGN64295.1|//hypothetical protein Csa_1G045930 [Cucumis sativus];gi|449469517|ref|XP_004152466.1|//PREDICTED: ubiquitin-conjugating enzyme E2-23 kDa-like isoform X1 [Cucumis sativus]
Csa2G035400	4.21456	34.527	3.03427	0.0135944	0.0016138	NA	NA	NA	NA	gi|700205921|gb|KGN61040.1|//hypothetical protein Csa_2G035400 [Cucumis sativus]
Csa6G052760	73.1738	1129.28	3.94793	1.05e-32	2.48e-35	GO:0005737//cytoplasm	GO:0003723//RNA binding;GO:0000166//nucleotide binding	NA	K13126//polyadenylate-binding protein	gi|778710670|ref|XP_004140947.2|//PREDICTED: polyadenylate-binding protein 3 [Cucumis sativus];gi|700190897|gb|KGN46101.1|//hypothetical protein Csa_6G052760 [Cucumis sativus]
Csa3G115620	8446.55	3461.2	-1.28709	0.000574008	3.28e-05	NA	GO:0016705//oxidoreductase activity, acting on paired donors, with incorporation or reduction of molecular oxygen;GO:0020037//heme binding;GO:0005506//iron ion binding;GO:0004497//monooxygenase activity	GO:0055114//oxidation-reduction process	K15747//beta-ring hydroxylase [EC:1.14.-.-]	gi|449431930|ref|XP_004133753.1|//PREDICTED: protein LUTEIN DEFICIENT 5, chloroplastic [Cucumis sativus]
Csa1G561400	533.375	224.567	-1.248	0.0230765	0.00315843	NA	GO:0008270//zinc ion binding	NA	K17964//leucine-rich PPR motif-containing protein, mitochondrial;K03452//magnesium/proton exchanger;K10683//BRCA1-associated RING domain protein 1	gi|449435966|ref|XP_004135765.1|//PREDICTED: pentatricopeptide repeat-containing protein At5g48910-like isoform X1 [Cucumis sativus];gi|778662230|ref|XP_011659572.1|//PREDICTED: pentatricopeptide repeat-containing protein At5g48910-like isoform X2 [Cucumis sativus];gi|743890073|ref|XP_011038940.1|//PREDICTED: pentatricopeptide repeat-containing protein At5g66520-like [Populus euphratica]
Csa2G055560	204.34	93.9282	-1.12134	0.0498827	0.00873416	NA	NA	NA	K08248//mandelonitrile lyase [EC:4.1.2.10]	gi|449462699|ref|XP_004149078.1|//PREDICTED: (R)-mandelonitrile lyase 1-like [Cucumis sativus]
Csa1G630320	235.442	1.47563	-7.31789	2.97e-19	1.7e-21	GO:0043231//intracellular membrane-bounded organelle	NA	NA	NA	gi|449442610|ref|XP_004139074.1|//PREDICTED: uncharacterized protein LOC101202755 [Cucumis sativus]
Csa7G318960	3298.61	1064.14	-1.63216	0.000121692	5.23e-06	NA	GO:0016209//antioxidant activity;GO:0016491//oxidoreductase activity	GO:0098869//cellular oxidant detoxification;GO:0055114//oxidation-reduction process	NA	gi|778726601|ref|XP_011659126.1|//PREDICTED: uncharacterized protein LOC101213663 isoform X2 [Cucumis sativus];gi|778726598|ref|XP_011659125.1|//PREDICTED: uncharacterized protein LOC101213663 isoform X1 [Cucumis sativus]
Csa2G245410	749.155	1868.49	1.31854	0.000325884	1.66e-05	GO:0031224//intrinsic component of membrane	GO:0016628//oxidoreductase activity, acting on the CH-CH group of donors, NAD or NADP as acceptor;GO:0022857//transmembrane transporter activity	GO:0071702//organic substance transport;GO:0008152//metabolic process	K08150//MFS transporter, SP family, solute carrier family 2 (myo-inositol transporter), member 13	gi|449462256|ref|XP_004148857.1|//PREDICTED: polyol transporter 5-like [Cucumis sativus]
Csa3G792070	821.956	335.854	-1.29123	0.000539291	3.03e-05	NA	NA	NA	K10442//kelch-like protein 1/4/5;K10457//kelch-like protein 20;K10446//kelch-like protein 8;K10443//kelch-like protein 2/3	gi|778684667|ref|XP_004136552.2|//PREDICTED: F-box/kelch-repeat protein At2g44130-like [Cucumis sativus]
Csa7G432310	9.18596	31.8346	1.79309	0.0334147	0.00515238	NA	NA	NA	K13466//EIX receptor 1/2	gi|700190016|gb|KGN45249.1|//hypothetical protein Csa_7G432310 [Cucumis sativus]
Csa4G653470	7083.46	3426.29	-1.04781	0.00844351	0.000890866	GO:0044464//cell part	GO:0004175//endopeptidase activity;GO:0032559//adenyl ribonucleotide binding;GO:0016462//pyrophosphatase activity	GO:0019538//protein metabolic process;GO:0009987//cellular process;GO:0009057//macromolecule catabolic process	K03798//cell division protease FtsH [EC:3.4.24.-]	gi|449455581|ref|XP_004145531.1|//PREDICTED: ATP-dependent zinc metalloprotease FTSH, chloroplastic [Cucumis sativus]
Csa5G570400	1026.07	2279.6	1.15165	0.00940218	0.00101012	NA	NA	NA	K04078//chaperonin GroES	gi|449465765|ref|XP_004150598.1|//PREDICTED: 10 kDa chaperonin-like [Cucumis sativus];gi|700196318|gb|KGN51495.1|//hypothetical protein Csa_5G570400 [Cucumis sativus]
Csa4G045070	410.697	974.993	1.24732	0.0287496	0.00423506	GO:0005622//intracellular	GO:0005524//ATP binding;GO:0032559//adenyl ribonucleotide binding;GO:0004702//receptor signaling protein serine/threonine kinase activity;GO:0004707//MAP kinase activity	GO:0000165//MAPK cascade;GO:0006464//cellular protein modification process	K04371//mitogen-activated protein kinase 1/3 [EC:2.7.11.24]	gi|619310612|gb|AHX99573.1|//mitogen-activated protein kinase 7 [Betula platyphylla];gi|778690702|ref|XP_011653154.1|//PREDICTED: mitogen-activated protein kinase 7 [Cucumis sativus]
Csa4G053780	205.55	64.4744	-1.67269	0.00487242	0.000451202	GO:0016021//integral component of membrane	GO:0016760//cellulose synthase (UDP-forming) activity	GO:0030244//cellulose biosynthetic process;GO:0071555//cell wall organization	K10999//cellulose synthase A [EC:2.4.1.12];K00770//1,4-beta-D-xylan synthase [EC:2.4.2.24]	gi|778691125|ref|XP_004148987.2|//PREDICTED: cellulose synthase-like protein G2 [Cucumis sativus];gi|449462559|ref|XP_004149008.1|//PREDICTED: cellulose synthase-like protein G2 [Cucumis sativus]
Csa2G247080	13.2584	1.03823	-3.6747	0.00115297	7.56e-05	NA	NA	NA	NA	gi|700206677|gb|KGN61796.1|//hypothetical protein Csa_2G247080 [Cucumis sativus]
Csa3G824940	50.025	187.1	1.90309	0.000380458	2.01e-05	NA	GO:0043531//ADP binding	GO:0007165//signal transduction;GO:0006952//defense response	K06758;K03283//heat shock 70kDa protein 1/8;K08852//serine/threonine-protein kinase/endoribonuclease IRE1 [EC:2.7.11.1 3.1.26.-];K19613//leucine-rich repeat protein SHOC2;K14638//solute carrier family 15 (peptide/histidine transporter), member 3/4	gi|700204416|gb|KGN59549.1|//hypothetical protein Csa_3G824940 [Cucumis sativus]
Csa3G182110	466.009	155.649	-1.58206	0.000361633	1.88e-05	GO:0016021//integral component of membrane	NA	NA	K13667//protein glucosyltransferase [EC:2.4.1.-]	gi|449446159|ref|XP_004140839.1|//PREDICTED: protein O-glucosyltransferase 1-like [Cucumis sativus]
Csa2G049980	21.9366	1.06747	-4.36107	3.06e-05	1.09e-06	NA	NA	NA	K08248//mandelonitrile lyase [EC:4.1.2.10]	gi|778667404|ref|XP_011648921.1|//PREDICTED: (R)-mandelonitrile lyase 1-like [Cucumis sativus]
Csa4G495210	2019.65	79.0984	-4.67431	5.88e-20	3.31e-22	NA	GO:0016884//carbon-nitrogen ligase activity, with glutamine as amido-N-donor	NA	K02433//aspartyl-tRNA(Asn)/glutamyl-tRNA(Gln) amidotransferase subunit A [EC:6.3.5.6 6.3.5.7]	gi|659083042|ref|XP_008442155.1|//PREDICTED: fatty acid amide hydrolase-like isoform X1 [Cucumis melo];gi|700199621|gb|KGN54779.1|//hypothetical protein Csa_4G495210 [Cucumis sativus]
Csa2G433350	1475.41	249.165	-2.56594	1.82e-05	5.92e-07	NA	GO:0047077//Photinus-luciferin 4-monooxygenase (ATP-hydrolyzing) activity;GO:0016703//oxidoreductase activity, acting on single donors with incorporation of molecular oxygen, incorporation of one atom of oxygen (internal monooxygenases or internal mixed function oxidases);GO:0016874//ligase activity	GO:0008152//metabolic process;GO:0055114//oxidation-reduction process	K01904//4-coumarate--CoA ligase [EC:6.2.1.12]	gi|449468398|ref|XP_004151908.1|//PREDICTED: 4-coumarate--CoA ligase 2 [Cucumis sativus];gi|700208250|gb|KGN63369.1|//hypothetical protein Csa_2G433350 [Cucumis sativus]
Csa1G014460	16.7541	2.09576	-2.99897	0.00478432	0.00044097	NA	NA	NA	NA	gi|700208653|gb|KGN63749.1|//hypothetical protein Csa_1G014460 [Cucumis sativus]
Csa5G092930	357.141	759.17	1.08793	0.0307105	0.00462447	NA	GO:0005488//binding	NA	K12309//beta-galactosidase [EC:3.2.1.23]	gi|778698389|ref|XP_004150157.2|//PREDICTED: protein SHOOT GRAVITROPISM 5 [Cucumis sativus]
Csa5G140510	1490.73	696.218	-1.09841	0.00378099	0.000326438	NA	NA	NA	K10752//histone-binding protein RBBP4	gi|778699041|ref|XP_004145898.2|//PREDICTED: uncharacterized protein LOC101214986 isoform X1 [Cucumis sativus];gi|307135907|gb|ADN33770.1|//hypothetical protein [Cucumis melo subsp. melo]
Csa6G127390	3970.06	1431.95	-1.47118	0.000320042	1.63e-05	GO:0009536//plastid;GO:0009534//chloroplast thylakoid	GO:0003743//translation initiation factor activity	GO:0006413//translational initiation;GO:0010207//photosystem II assembly	K19073//divinyl chlorophyllide a 8-vinyl-reductase [EC:1.3.1.75]	gi|449444370|ref|XP_004139948.1|//PREDICTED: uncharacterized protein ycf39 [Cucumis sativus];gi|700191523|gb|KGN46727.1|//hypothetical protein Csa_6G127390 [Cucumis sativus]
Csa4G289640	32.9362	131.233	1.99439	0.00067985	3.99e-05	NA	GO:0005488//binding	NA	K04733//interleukin-1 receptor-associated kinase 4 [EC:2.7.11.1];K00276//primary-amine oxidase [EC:1.4.3.21]	gi|700198988|gb|KGN54146.1|//hypothetical protein Csa_4G289640 [Cucumis sativus]
Csa4G361850	34.6002	262.747	2.92482	6.86e-07	1.53e-08	NA	NA	NA	K00924;K11450//lysine-specific histone demethylase 1A [EC:1.-.-.-]	gi|449449906|ref|XP_004142705.1|//PREDICTED: aspartic proteinase Asp1-like [Cucumis sativus]
Csa2G357320	2211.03	1023.48	-1.11124	0.0310925	0.00470295	NA	NA	NA	K11498//centromeric protein E;K10406//kinesin family member C2/C3;K20478//golgin subfamily B member 1	gi|449466342|ref|XP_004150885.1|//PREDICTED: protein WEAK CHLOROPLAST MOVEMENT UNDER BLUE LIGHT 1-like [Cucumis sativus]
Csa1G071890	46.8876	221.079	2.23728	0.0187165	0.0024173	NA	GO:0050136//NADH dehydrogenase (quinone) activity;GO:0046872//metal ion binding;GO:0005509//calcium ion binding;GO:0008137//NADH dehydrogenase (ubiquinone) activity;GO:0050662//coenzyme binding	GO:0008152//metabolic process;GO:0055114//oxidation-reduction process	K17871//NADH:ubiquinone reductase (non-electrogenic) [EC:1.6.5.9]	gi|449457690|ref|XP_004146581.1|//PREDICTED: external alternative NAD(P)H-ubiquinone oxidoreductase B2, mitochondrial [Cucumis sativus]
Csa3G760500	876.993	2620.93	1.57944	0.00593495	0.000574175	NA	NA	NA	NA	gi|449465073|ref|XP_004150253.1|//PREDICTED: putative lipid-transfer protein DIR1 [Cucumis sativus]
Csa5G495950	117.117	1.22785	-6.57567	7.94e-15	6.58e-17	GO:0044424//intracellular part;GO:0005737//cytoplasm	GO:0008135//translation factor activity, RNA binding;GO:0032561//guanyl ribonucleotide binding;GO:0004779//sulfate adenylyltransferase activity;GO:0017111//nucleoside-triphosphatase activity;GO:0003746//translation elongation factor activity;GO:0005525//GTP binding;GO:0003924//GTPase activity	GO:0006412//translation;GO:0006414//translational elongation;GO:0009207//purine ribonucleoside triphosphate catabolic process	K03231//elongation factor 1-alpha	gi|700196051|gb|KGN51228.1|//Elongation factor 1-alpha [Cucumis sativus];gi|747083908|ref|XP_011089340.1|//PREDICTED: elongation factor 1-alpha isoform X2 [Sesamum indicum]
Csa7G267930	2.23255	37.3654	4.06494	0.000252682	1.22e-05	NA	NA	NA	K11649//SWI/SNF related-matrix-associated actin-dependent regulator of chromatin subfamily C	gi|700189112|gb|KGN44345.1|//hypothetical protein Csa_7G267930 [Cucumis sativus]
Csa6G504490	21.2616	178.659	3.07089	1.49e-08	2.45e-10	NA	NA	NA	K08900//mitochondrial chaperone BCS1	gi|778719549|ref|XP_011658026.1|//PREDICTED: mitochondrial chaperone BCS1-like [Cucumis sativus]
Csa2G359930	15.2212	64.6812	2.08726	0.00682743	0.000686491	NA	NA	NA	K13448//calcium-binding protein CML;K02183//calmodulin	gi|449470192|ref|XP_004152802.1|//PREDICTED: calcium-binding protein-like [Cucumis sativus]
Csa2G307320	13.2692	46.2281	1.80069	0.0252942	0.00356283	NA	NA	NA	NA	gi|778670222|ref|XP_004150662.2|//PREDICTED: F-box protein At1g22220 [Cucumis sativus]
Csa6G512870	555.057	1246.63	1.16733	0.0387989	0.00625722	GO:0009536//plastid	GO:0016491//oxidoreductase activity	NA	NA	gi|449434000|ref|XP_004134784.1|//PREDICTED: chromoplast-specific carotenoid-associated protein, chromoplast [Cucumis sativus]
Csa3G020090	6.73505	64.6014	3.2618	0.00179028	0.000128973	NA	NA	NA	K13993//HSP20 family protein	gi|700200737|gb|KGN55870.1|//Mitochondrial small heat shock protein [Cucumis sativus]
Csa3G133180	1633.69	505.154	-1.69334	1.66e-06	4.1e-08	NA	GO:0003824//catalytic activity	NA	K01728//pectate lyase [EC:4.2.2.2]	gi|449432456|ref|XP_004134015.1|//PREDICTED: probable pectate lyase 8 [Cucumis sativus]
Csa4G048540	933.85	460.835	-1.01894	0.0058421	0.000563222	NA	GO:0016740//transferase activity	NA	K00799//glutathione S-transferase [EC:2.5.1.18]	gi|449457582|ref|XP_004146527.1|//PREDICTED: glutathione S-transferase T1 [Cucumis sativus]
Csa3G627700	206.429	415.115	1.00787	0.0396571	0.00643001	NA	NA	NA	NA	gi|778682128|ref|XP_004144379.2|//PREDICTED: cyclin-dependent kinase inhibitor 3-like [Cucumis sativus]
Csa6G086150	1397.28	566.204	-1.30322	0.000506396	2.82e-05	NA	NA	GO:0006457//protein folding;GO:0015031//protein transport	NA	gi|449445672|ref|XP_004140596.1|//PREDICTED: uncharacterized protein LOC101211587 isoform X2 [Cucumis sativus];gi|778711466|ref|XP_011656735.1|//PREDICTED: uncharacterized protein LOC101211587 isoform X1 [Cucumis sativus]
Csa5G218780	124.84	310.811	1.31595	0.0417433	0.00691036	GO:0031224//intrinsic component of membrane	NA	NA	K14993//solute carrier family 38 (sodium-coupled neutral amino acid transporter), member 6;K14207//solute carrier family 38 (sodium-coupled neutral amino acid transporter), member 2	gi|449457431|ref|XP_004146452.1|//PREDICTED: probable sodium-coupled neutral amino acid transporter 6 [Cucumis sativus]
BGI_novel_G000424	2.01616	18.3917	3.18937	0.00313298	0.000258592	NA	GO:0003824//catalytic activity	GO:0008152//metabolic process	K08235//xyloglucan:xyloglucosyl transferase [EC:2.4.1.207]	gi|700194508|gb|KGN49685.1|//hypothetical protein Csa_5G066910 [Cucumis sativus]
Csa5G577370	72.551	189.754	1.38706	0.01675	0.0020996	NA	NA	NA	K03574//8-oxo-dGTP diphosphatase [EC:3.6.1.55]	gi|449458752|ref|XP_004147111.1|//PREDICTED: nudix hydrolase 1 [Cucumis sativus]
Csa6G491000	25.288	186.564	2.88314	4.96e-11	5.78e-13	NA	NA	NA	K12126//phytochrome-interacting factor 3	gi|778718426|ref|XP_004142005.2|//PREDICTED: transcription factor SPATULA [Cucumis sativus]
Csa7G375830	84.8488	211.069	1.31475	0.0389393	0.00628736	NA	NA	NA	K09286//EREBP-like factor	gi|778727429|ref|XP_011659259.1|//PREDICTED: ethylene-responsive transcription factor ERF098-like [Cucumis sativus]
Csa7G063950	1005.65	368.774	-1.44731	0.013134	0.00153691	NA	NA	NA	K13493//cytokinin-N-glucosyltransferase [EC:2.4.1.-];K00699//glucuronosyltransferase [EC:2.4.1.17];K13030//cyanohydrin beta-glucosyltransferase [EC:2.4.1.85]	gi|778724379|ref|XP_011658788.1|//PREDICTED: 7-deoxyloganetin glucosyltransferase-like isoform X1 [Cucumis sativus];gi|700188498|gb|KGN43731.1|//hypothetical protein Csa_7G063950 [Cucumis sativus]
Csa2G404730	105.412	668.21	2.66427	0.0276109	0.00402343	NA	NA	NA	K10206//LL-diaminopimelate aminotransferase [EC:2.6.1.83]	gi|778673048|ref|XP_011649917.1|//PREDICTED: probable LL-diaminopimelate aminotransferase, chloroplastic [Cucumis sativus]
Csa4G064060	1499.04	656.313	-1.19158	0.0145592	0.00175628	NA	NA	NA	NA	gi|449460046|ref|XP_004147757.1|//PREDICTED: protein Iojap, chloroplastic [Cucumis sativus]
Csa7G234150	8.92323	35.9018	2.00842	0.030031	0.00448165	NA	NA	NA	K01870//isoleucyl-tRNA synthetase [EC:6.1.1.5]	gi|778725893|ref|XP_011659018.1|//PREDICTED: transcription repressor OFP12-like [Cucumis sativus]
Csa5G646710	707.792	1417.39	1.00184	9.85e-05	4.06e-06	NA	NA	NA	K06995//uncharacterized protein	gi|449447523|ref|XP_004141517.1|//PREDICTED: uncharacterized protein LOC101218376 [Cucumis sativus]
Csa3G077660	45.4593	132.504	1.54339	0.0221719	0.00300452	GO:0044464//cell part;GO:0016021//integral component of membrane	GO:0003841//1-acylglycerol-3-phosphate O-acyltransferase activity;GO:0016411//acylglycerol O-acyltransferase activity	GO:0008654//phospholipid biosynthetic process;GO:0006644//phospholipid metabolic process	K00655//1-acyl-sn-glycerol-3-phosphate acyltransferase [EC:2.3.1.51];K13509//lysophosphatidate acyltransferase [EC:2.3.1.51]	gi|449470469|ref|XP_004152939.1|//PREDICTED: 1-acyl-sn-glycerol-3-phosphate acyltransferase-like [Cucumis sativus]
Csa1G586770	379.693	880.609	1.21367	0.00093535	5.89e-05	NA	NA	NA	K11426//SET and MYND domain-containing protein	gi|778662877|ref|XP_011659968.1|//PREDICTED: uncharacterized protein LOC101206912 [Cucumis sativus]
Csa1G039910	8.3098	1236.81	7.2176	3.09e-50	3.27e-53	NA	NA	GO:0008152//metabolic process	K09264//MADS-box transcription factor, plant	gi|778657141|ref|XP_011650331.1|//PREDICTED: truncated transcription factor CAULIFLOWER A isoform X2 [Cucumis sativus];gi|700208981|gb|KGN64077.1|//hypothetical protein Csa_1G039910 [Cucumis sativus];gi|449439351|ref|XP_004137449.1|//PREDICTED: truncated transcription factor CAULIFLOWER A isoform X1 [Cucumis sativus]
Csa3G778270	823.473	4849.22	2.55796	0.025492	0.00359682	NA	GO:0016491//oxidoreductase activity	GO:0055114//oxidation-reduction process	K13070//momilactone-A synthase [EC:1.1.1.295];K09841//xanthoxin dehydrogenase [EC:1.1.1.288]	gi|778684386|ref|XP_004136700.2|//PREDICTED: secoisolariciresinol dehydrogenase-like [Cucumis sativus]
Csa1G611290	3253.51	973.545	-1.74068	0.0211881	0.00283243	NA	NA	NA	K01188//beta-glucosidase [EC:3.2.1.21]	gi|778663576|ref|XP_011660112.1|//PREDICTED: cyanogenic beta-glucosidase-like [Cucumis sativus]
Csa2G006870	301.446	1080.08	1.84117	5.77e-18	3.75e-20	NA	NA	NA	NA	gi|449443069|ref|XP_004139303.1|//PREDICTED: cucumber peeling cupredoxin-like [Cucumis sativus]
Csa6G042460	203.514	22.5885	-3.17146	6.41e-06	1.77e-07	NA	NA	NA	NA	gi|449446257|ref|XP_004140888.1|//PREDICTED: uncharacterized protein LOC101205096 [Cucumis sativus]
Csa3G176310	471.332	235.058	-1.00373	0.0109221	0.00121392	NA	NA	NA	NA	gi|449460802|ref|XP_004148133.1|//PREDICTED: protein LOW PSII ACCUMULATION 2, chloroplastic [Cucumis sativus]
Csa4G629470	432.679	876.687	1.01876	0.00866891	0.000917987	NA	GO:0016846//carbon-sulfur lyase activity;GO:0048037//cofactor binding;GO:0070547//L-tyrosine aminotransferase activity	GO:0008652//cellular amino acid biosynthetic process	K00815//tyrosine aminotransferase [EC:2.6.1.5]	gi|449456617|ref|XP_004146045.1|//PREDICTED: probable aminotransferase TAT2 [Cucumis sativus]
Csa3G822500	7881.59	3647.46	-1.1116	0.00428413	0.000384759	GO:0031224//intrinsic component of membrane	GO:0046873//metal ion transmembrane transporter activity;GO:0032559//adenyl ribonucleotide binding;GO:0019829//cation-transporting ATPase activity	GO:0009206//purine ribonucleoside triphosphate biosynthetic process;GO:0006816//calcium ion transport	K01537//Ca2+-transporting ATPase [EC:3.6.3.8]	gi|449437773|ref|XP_004136665.1|//PREDICTED: calcium-transporting ATPase 4, plasma membrane-type-like [Cucumis sativus]
BGI_novel_G000537	2859.35	6347.87	1.15059	0.000865662	5.34e-05	NA	GO:0016866//intramolecular transferase activity	NA	K01853//cycloartenol synthase [EC:5.4.99.8]	gi|645243542|ref|XP_008228021.1|//PREDICTED: cycloartenol synthase [Prunus mume]
Csa6G422810	5220.92	2291.86	-1.18778	0.00964901	0.00104175	GO:0005739//mitochondrion;GO:0030956//glutamyl-tRNA(Gln) amidotransferase complex;GO:0009570//chloroplast stroma	GO:0005524//ATP binding;GO:0050567//glutaminyl-tRNA synthase (glutamine-hydrolyzing) activity	GO:0032543//mitochondrial translation;GO:0070681//glutaminyl-tRNAGln biosynthesis via transamidation	K02433//aspartyl-tRNA(Asn)/glutamyl-tRNA(Gln) amidotransferase subunit A [EC:6.3.5.6 6.3.5.7]	gi|449444751|ref|XP_004140137.1|//PREDICTED: glutamyl-tRNA(Gln) amidotransferase subunit A, chloroplastic/mitochondrial [Cucumis sativus]
Csa1G628000	538.452	149.292	-1.85068	1.57e-05	4.98e-07	NA	NA	NA	NA	gi|778663821|ref|XP_011660164.1|//PREDICTED: protein LATERAL ROOT PRIMORDIUM 1-like [Cucumis sativus]
Csa3G731880	2070.3	951.517	-1.12154	0.012815	0.00149095	GO:0031224//intrinsic component of membrane;GO:0016021//integral component of membrane;GO:0005886//plasma membrane	GO:0015171//amino acid transmembrane transporter activity	GO:0003333//amino acid transmembrane transport	K13946//auxin influx carrier (AUX1 LAX family)	gi|659083619|ref|XP_008442451.1|//PREDICTED: auxin transporter-like protein 2 [Cucumis melo];gi|449439906|ref|XP_004137726.1|//PREDICTED: auxin transporter-like protein 2 [Cucumis sativus]
Csa2G138770	6.57115	48.6078	2.88697	0.00146559	0.000100571	NA	NA	NA	K06689//ubiquitin-conjugating enzyme E2 D [EC:2.3.2.23]	gi|449442475|ref|XP_004139007.1|//PREDICTED: ubiquitin-conjugating enzyme E2 5A-like [Cucumis sativus]
Csa7G012940	11368.3	3803.11	-1.57976	0.00123105	8.2e-05	GO:0042579//microbody;GO:0005777//peroxisome	GO:0016616//oxidoreductase activity, acting on the CH-OH group of donors, NAD or NADP as acceptor;GO:0000166//nucleotide binding;GO:0008465//glycerate dehydrogenase activity;GO:0051287//NAD binding	GO:0009854//oxidative photosynthetic carbon pathway;GO:0009853//photorespiration;GO:0055114//oxidation-reduction process	K15893//hydroxypyruvate reductase 1	gi|778722624|ref|XP_011658534.1|//PREDICTED: glycerate dehydrogenase isoform X1 [Cucumis sativus];gi|525507045|ref|NP_001267567.1|//glycerate dehydrogenase [Cucumis sativus]
Csa1G181310	1041.01	424.529	-1.29405	0.00592728	0.000573147	GO:0009523//photosystem II	GO:0046872//metal ion binding	GO:0044237//cellular metabolic process	K02717//photosystem II oxygen-evolving enhancer protein 2	gi|778659702|ref|XP_011654885.1|//PREDICTED: psbP domain-containing protein 1, chloroplastic isoform X2 [Cucumis sativus];gi|449443516|ref|XP_004139523.1|//PREDICTED: psbP domain-containing protein 1, chloroplastic isoform X1 [Cucumis sativus]
Csa3G892760	88.4488	34.0164	-1.37861	0.0287425	0.00423124	NA	GO:0003824//catalytic activity;GO:0005488//binding	NA	K18195//rhamnogalacturonan endolyase [EC:4.2.2.23]	gi|778687582|ref|XP_004136417.2|//PREDICTED: probable rhamnogalacturonate lyase B isoform X1 [Cucumis sativus]
Csa4G638410	100.875	294.934	1.54782	0.0109713	0.00122191	NA	GO:0005506//iron ion binding;GO:0016491//oxidoreductase activity	GO:0008152//metabolic process	K04122//ent-kaurene oxidase [EC:1.14.13.78]	gi|525507326|ref|NP_001267703.1|//ent-kaurene oxidase, chloroplastic-like [Cucumis sativus]
Csa2G360620	100.075	321.46	1.68355	0.00606714	0.000591638	NA	NA	NA	K09422//myb proto-oncogene protein, plant	gi|449470041|ref|XP_004152727.1|//PREDICTED: transcription factor MYB44-like [Cucumis sativus]
Csa6G014490	380.309	157.266	-1.27396	0.0257941	0.00364814	NA	NA	NA	K06901//putative MFS transporter, AGZA family, xanthine/uracil permease	gi|449441564|ref|XP_004138552.1|//PREDICTED: adenine/guanine permease AZG1 [Cucumis sativus]
Csa5G505210	399.752	859.714	1.10475	0.0004614	2.53e-05	NA	NA	NA	NA	gi|449464226|ref|XP_004149830.1|//PREDICTED: uncharacterized protein LOC101203594 [Cucumis sativus]
Csa5G524750	4436.33	1318.29	-1.75069	0.000154497	7.01e-06	NA	NA	NA	K02935//large subunit ribosomal protein L7/L12	gi|449450097|ref|XP_004142800.1|//PREDICTED: 50S ribosomal protein L12, chloroplastic-like [Cucumis sativus]
Csa4G293120	57.3008	128.199	1.16176	0.0159355	0.00197448	NA	NA	NA	K13449//pathogenesis-related protein 1	gi|700199044|gb|KGN54202.1|//hypothetical protein Csa_4G293120 [Cucumis sativus]
Csa6G421710	1962.09	938.479	-1.06399	0.00200235	0.000149265	NA	GO:0003824//catalytic activity	NA	K00784//ribonuclease Z [EC:3.1.26.11]	gi|449444739|ref|XP_004140131.1|//PREDICTED: ribonuclease Z, chloroplastic [Cucumis sativus]
Csa5G494420	59.9388	18.8778	-1.6668	0.0271415	0.00391708	NA	NA	NA	NA	gi|700196046|gb|KGN51223.1|//hypothetical protein Csa_5G494420 [Cucumis sativus]
Csa5G534990	1401.9	657.022	-1.09336	0.0243023	0.00338332	NA	NA	NA	K07052//uncharacterized protein	gi|778703825|ref|XP_011655435.1|//PREDICTED: uncharacterized protein LOC101219570 isoform X2 [Cucumis sativus];gi|778703822|ref|XP_011655434.1|//PREDICTED: uncharacterized protein LOC101219570 isoform X1 [Cucumis sativus]
Csa2G032740	542.354	161.297	-1.74951	6.23e-05	2.37e-06	NA	NA	NA	NA	gi|449454057|ref|XP_004144772.1|//PREDICTED: uncharacterized protein LOC101209381 [Cucumis sativus]
Csa6G008680	9857.16	4029.48	-1.29058	1.37e-06	3.28e-08	NA	GO:0005524//ATP binding;GO:0032559//adenyl ribonucleotide binding	NA	K03064//26S proteasome regulatory subunit T4	gi|449441384|ref|XP_004138462.1|//PREDICTED: ribulose bisphosphate carboxylase/oxygenase activase, chloroplastic [Cucumis sativus];gi|590563085|ref|XP_007009268.1|//Rubisco activase isoform 2 [Theobroma cacao]
Csa3G782700	5384.73	1926.38	-1.48298	0.000434485	2.36e-05	NA	NA	NA	K11294//nucleolin	gi|778684506|ref|XP_004136521.2|//PREDICTED: 33 kDa ribonucleoprotein, chloroplastic [Cucumis sativus]
Csa6G307400	34.3606	92.075	1.42205	0.0262657	0.00375025	NA	NA	NA	NA	gi|449460951|ref|XP_004148207.1|//PREDICTED: seed maturation protein PM36 [Cucumis sativus]
Csa5G576680	50.2111	133.979	1.41593	0.00745977	0.000763723	NA	GO:0046872//metal ion binding	NA	K16282//E3 ubiquitin-protein ligase RHA2 [EC:2.3.2.27]	gi|778704098|ref|XP_011655474.1|//PREDICTED: probable E3 ubiquitin-protein ligase RHA2B [Cucumis sativus]
Csa6G148170	201.082	646.963	1.6859	0.0254378	0.00358654	NA	NA	NA	NA	gi|778713318|ref|XP_011657021.1|//PREDICTED: uncharacterized protein LOC101221076 [Cucumis sativus]
Csa2G023850	26.6338	3.72153	-2.83929	0.00141365	9.65e-05	NA	GO:0016702//oxidoreductase activity, acting on single donors with incorporation of molecular oxygen, incorporation of two atoms of oxygen;GO:0046872//metal ion binding	GO:0006633//fatty acid biosynthetic process;GO:0055114//oxidation-reduction process;GO:0031408//oxylipin biosynthetic process	K15718//linoleate 9S-lipoxygenase [EC:1.13.11.58]	gi|700205799|gb|KGN60918.1|//hypothetical protein Csa_2G023850 [Cucumis sativus];gi|449442807|ref|XP_004139172.1|//PREDICTED: probable linoleate 9S-lipoxygenase 5 [Cucumis sativus];gi|659070309|ref|XP_008454481.1|//PREDICTED: linoleate 9S-lipoxygenase 6-like [Cucumis melo]
Csa4G006220	173.016	14.0991	-3.61723	1.33e-09	1.87e-11	GO:0016020//membrane;GO:0043231//intracellular membrane-bounded organelle;GO:0005887//integral component of plasma membrane	GO:0046872//metal ion binding;GO:0016820//hydrolase activity, acting on acid anhydrides, catalyzing transmembrane movement of substances;GO:0005524//ATP binding;GO:0000166//nucleotide binding;GO:0008553//hydrogen-exporting ATPase activity, phosphorylative mechanism;GO:0016887//ATPase activity	GO:0006754//ATP biosynthetic process;GO:0009205//purine ribonucleoside triphosphate metabolic process;GO:1902600//hydrogen ion transmembrane transport;GO:0051453//regulation of intracellular pH	K01535//H+-transporting ATPase [EC:3.6.3.6]	gi|700197757|gb|KGN52915.1|//hypothetical protein Csa_4G006220 [Cucumis sativus];gi|1000949976|ref|XP_015579754.1|//PREDICTED: ATPase 9, plasma membrane-type [Ricinus communis]
Csa3G150820	78.4377	179.453	1.19399	0.0274889	0.00399112	NA	GO:0019842//vitamin binding;GO:0046914//transition metal ion binding;GO:0019798//procollagen-proline dioxygenase activity	GO:0008152//metabolic process	K00472//prolyl 4-hydroxylase [EC:1.14.11.2]	gi|778678671|ref|XP_004134175.2|//PREDICTED: probable prolyl 4-hydroxylase 4 [Cucumis sativus]
CsaUNG024830	142.932	45.3587	-1.65588	0.00512714	0.000481456	GO:0016021//integral component of membrane;GO:0005739//mitochondrion	NA	NA	NA	gi|40457324|gb|AAR86717.1|//zinc finger protein [Populus euphratica];gi|922326895|ref|XP_013442840.1|//cytochrome C biogenesis protein CcmFC protein [Medicago truncatula]
Csa1G423200	1560.48	759.049	-1.03973	0.00435318	0.000392847	NA	GO:0032559//adenyl ribonucleotide binding;GO:0042626//ATPase activity, coupled to transmembrane movement of substances	GO:0051234//establishment of localization;GO:0009207//purine ribonucleoside triphosphate catabolic process	K09013//Fe-S cluster assembly ATP-binding protein	gi|449457167|ref|XP_004146320.1|//PREDICTED: ABC transporter I family member 6, chloroplastic [Cucumis sativus]
Csa4G644120	675.183	180.088	-1.90658	4.23e-06	1.12e-07	NA	GO:0004185//serine-type carboxypeptidase activity	GO:0006508//proteolysis	K16296//serine carboxypeptidase-like clade I [EC:3.4.16.-]	gi|778696460|ref|XP_004141409.2|//PREDICTED: serine carboxypeptidase-like 1 isoform X1 [Cucumis sativus]
Csa3G828430	270.876	1554.85	2.52107	0.0356372	0.00560488	NA	NA	NA	K08900//mitochondrial chaperone BCS1	gi|778688927|ref|XP_011652867.1|//PREDICTED: probable mitochondrial chaperone BCS1-B [Cucumis sativus]
Csa2G335550	43.08	1298.06	4.9132	2.82e-37	4.88e-40	NA	GO:0017111//nucleoside-triphosphatase activity	NA	K05681//ATP-binding cassette, subfamily G (WHITE), member 2	gi|700207087|gb|KGN62206.1|//hypothetical protein Csa_2G335550 [Cucumis sativus]
Csa1G690260	210.323	98.9556	-1.08775	0.00231641	0.000180373	NA	NA	NA	K17964//leucine-rich PPR motif-containing protein, mitochondrial;K03452//magnesium/proton exchanger	gi|778664358|ref|XP_011660280.1|//PREDICTED: pentatricopeptide repeat-containing protein At3g26782, mitochondrial-like [Cucumis sativus]
Csa6G139750	859.713	23562	4.77647	3.08e-28	9.78e-31	GO:0009536//plastid	NA	GO:0006091//generation of precursor metabolites and energy	K08912//light-harvesting complex II chlorophyll a/b binding protein 1	gi|659112876|ref|XP_008456347.1|//PREDICTED: chlorophyll a-b binding protein of LHCII type 1 [Cucumis melo]
Csa5G167220	7.68434	40.6931	2.40479	0.00417504	0.000373353	NA	GO:0046872//metal ion binding;GO:0003824//catalytic activity	NA	K00430//peroxidase [EC:1.11.1.7]	gi|449451970|ref|XP_004143733.1|//PREDICTED: peroxidase 2-like [Cucumis sativus]
Csa3G828930	136.047	865.456	2.66936	0.0231599	0.00317854	NA	GO:0000166//nucleotide binding	NA	K08900//mitochondrial chaperone BCS1	gi|700204471|gb|KGN59604.1|//hypothetical protein Csa_3G828930 [Cucumis sativus]
Csa3G746610	180.304	74.454	-1.27601	0.0151552	0.00184662	NA	NA	NA	NA	gi|449440167|ref|XP_004137856.1|//PREDICTED: uncharacterized protein At3g50808 [Cucumis sativus]
Csa4G006240	21.3886	87.651	2.03493	0.000139809	6.2e-06	NA	NA	NA	NA	gi|778689603|ref|XP_011652983.1|//PREDICTED: extensin-like [Cucumis sativus]
Csa1G560680	2363.14	1064.68	-1.15028	6.32e-07	1.38e-08	NA	GO:0032559//adenyl ribonucleotide binding;GO:0004774//succinate-CoA ligase activity	NA	K01648//ATP citrate (pro-S)-lyase [EC:2.3.3.8]	gi|449435576|ref|XP_004135571.1|//PREDICTED: ATP-citrate synthase alpha chain protein 2 [Cucumis sativus]
Csa4G419580	7192.48	2361.43	-1.60683	0.000177987	8.25e-06	NA	NA	NA	K19034//50S ribosomal protein 5	gi|449453131|ref|XP_004144312.1|//PREDICTED: 50S ribosomal protein 5, chloroplastic [Cucumis sativus]
Csa4G268050	5805.95	2345.57	-1.30759	0.000152953	6.91e-06	GO:0044424//intracellular part;GO:0005737//cytoplasm	GO:0046872//metal ion binding;GO:0005524//ATP binding;GO:0032559//adenyl ribonucleotide binding;GO:0004824//lysine-tRNA ligase activity;GO:0004812//aminoacyl-tRNA ligase activity;GO:0003676//nucleic acid binding	GO:0006430//lysyl-tRNA aminoacylation;GO:0006418//tRNA aminoacylation for protein translation	K04567//lysyl-tRNA synthetase, class II [EC:6.1.1.6]	gi|449463846|ref|XP_004149642.1|//PREDICTED: probable lysine--tRNA ligase, cytoplasmic isoform X1 [Cucumis sativus]
Csa2G013290	171.168	71.5554	-1.25828	0.00721411	0.000732877	NA	NA	NA	NA	gi|449442875|ref|XP_004139206.1|//PREDICTED: acyl carrier protein 1, chloroplastic [Cucumis sativus]
Csa6G452770	1.57929	22.296	3.81944	0.000244562	1.18e-05	NA	NA	NA	K13126//polyadenylate-binding protein	gi|700193072|gb|KGN48276.1|//hypothetical protein Csa_6G452770 [Cucumis sativus]
Csa1G703040	238.408	32.9713	-2.85415	7.91e-07	1.79e-08	NA	GO:0005524//ATP binding	NA	K10706//senataxin [EC:3.6.4.-]	gi|778665451|ref|XP_011648563.1|//PREDICTED: helicase sen1-like [Cucumis sativus];gi|700210227|gb|KGN65323.1|//hypothetical protein Csa_1G325370 [Cucumis sativus]
Csa1G525320	1542.27	625.727	-1.30145	0.00100093	6.37e-05	NA	NA	NA	NA	gi|700210665|gb|KGN65761.1|//hypothetical protein Csa_1G525320 [Cucumis sativus]
Csa5G609650	8314.32	1900.5	-2.12922	1.11e-09	1.53e-11	GO:0044464//cell part	GO:0016747//transferase activity, transferring acyl groups other than amino-acyl groups	GO:0006631//fatty acid metabolic process	K15397//3-ketoacyl-CoA synthase [EC:2.3.1.199]	gi|449434612|ref|XP_004135090.1|//PREDICTED: 3-ketoacyl-CoA synthase 6 [Cucumis sativus]
Csa3G651820	9.97688	95.5741	3.25996	2.08e-07	4.12e-09	NA	NA	NA	K05280//flavonoid 3'-monooxygenase [EC:1.14.13.21];K07408//cytochrome P450, family 1, subfamily A, polypeptide 1 [EC:1.14.14.1]	gi|778682573|ref|XP_004148565.2|//PREDICTED: cytochrome P450 71A1-like, partial [Cucumis sativus]
Csa2G022840	1220.73	554.691	-1.13799	0.00415682	0.000371123	NA	NA	NA	NA	gi|449442811|ref|XP_004139174.1|//PREDICTED: F-box protein At1g55000 [Cucumis sativus]
Csa1G525270	345.323	135.624	-1.34834	0.00660852	0.000660343	GO:0016021//integral component of membrane;GO:0005773//vacuole	GO:0005385//zinc ion transmembrane transporter activity	GO:0098655//cation transmembrane transport;GO:0010043//response to zinc ion;GO:0061088//regulation of sequestering of zinc ion	K14689//solute carrier family 30 (zinc transporter), member 2	gi|449455080|ref|XP_004145281.1|//PREDICTED: metal tolerance protein B [Cucumis sativus]
Csa7G070810	1315.33	614.051	-1.09899	0.0162482	0.00201871	GO:0009521//photosystem	GO:0005515//protein binding	GO:0044237//cellular metabolic process	NA	gi|700188608|gb|KGN43841.1|//hypothetical protein Csa_7G070810 [Cucumis sativus];gi|659110103|ref|XP_008455049.1|//PREDICTED: uncharacterized protein LOC103495319 [Cucumis melo]
Csa1G045560	794.874	112.667	-2.81866	3.29e-06	8.53e-08	NA	NA	NA	NA	gi|778657626|ref|XP_011651222.1|//PREDICTED: uncharacterized protein LOC105434855 [Cucumis sativus]
Csa2G176690	5057.85	12.3065	-8.68296	2.56e-25	1.05e-27	NA	NA	NA	NA	gi|700206487|gb|KGN61606.1|//hypothetical protein Csa_2G176690 [Cucumis sativus]
Csa7G390050	46.4542	196.564	2.08112	1.59e-05	5.05e-07	NA	NA	NA	K00924	gi|449462344|ref|XP_004148901.1|//PREDICTED: basic 7S globulin 2 [Cucumis sativus]
Csa1G528560	2015	966.923	-1.0593	0.000425067	2.3e-05	NA	GO:0005515//protein binding	NA	K02327//DNA polymerase delta subunit 1 [EC:2.7.7.7]	gi|449465818|ref|XP_004150624.1|//PREDICTED: uncharacterized protein LOC101213790 [Cucumis sativus]
Csa3G171100	1764.69	858.616	-1.03933	0.000197728	9.23e-06	NA	GO:0005524//ATP binding;GO:0032559//adenyl ribonucleotide binding;GO:0042803//protein homodimerization activity;GO:0004673//protein histidine kinase activity;GO:0009927//histidine phosphotransfer kinase activity	GO:0007165//signal transduction;GO:0006468//protein phosphorylation;GO:0046777//protein autophosphorylation	K00898//pyruvate dehydrogenase kinase 2/3/4 [EC:2.7.11.2]	gi|778679156|ref|XP_004147627.2|//PREDICTED: pyruvate dehydrogenase (acetyl-transferring) kinase, mitochondrial [Cucumis sativus]
BGI_novel_G000521	1431.49	4481.36	1.64642	0.000377111	1.98e-05	NA	NA	NA	NA	gi|763800505|gb|KJB67460.1|//hypothetical protein B456_010G193000 [Gossypium raimondii]
Csa6G057170	790.535	10471.5	3.7275	2.05e-64	1.68e-67	GO:0009536//plastid	NA	GO:0006091//generation of precursor metabolites and energy	K08917//light-harvesting complex II chlorophyll a/b binding protein 6	gi|449446427|ref|XP_004140973.1|//PREDICTED: chlorophyll a-b binding protein CP24 10A, chloroplastic [Cucumis sativus]
Csa3G684670	13.6793	78.8283	2.52672	0.000419352	2.26e-05	NA	NA	NA	NA	gi|778682706|ref|XP_004149741.2|//PREDICTED: acyl-CoA--sterol O-acyltransferase 1-like [Cucumis sativus]
Csa5G603950	439.758	155.271	-1.50192	0.000548251	3.1e-05	GO:0043227//membrane-bounded organelle	GO:0004738//pyruvate dehydrogenase activity	GO:0006007//glucose catabolic process	K00161//pyruvate dehydrogenase E1 component alpha subunit [EC:1.2.4.1]	gi|449434869|ref|XP_004135218.1|//PREDICTED: pyruvate dehydrogenase E1 component subunit alpha, mitochondrial [Cucumis sativus]
Csa3G102320	58.779	3.51128	-4.06523	9.53e-07	2.22e-08	GO:0016020//membrane	GO:0000166//nucleotide binding;GO:0017111//nucleoside-triphosphatase activity	NA	K05681//ATP-binding cassette, subfamily G (WHITE), member 2	gi|449432932|ref|XP_004134252.1|//PREDICTED: ABC transporter G family member 9-like [Cucumis sativus];gi|700201091|gb|KGN56224.1|//hypothetical protein Csa_3G102320 [Cucumis sativus]
Csa6G080320	61.0984	318.303	2.38119	0.000379181	2e-05	NA	NA	NA	K19613//leucine-rich repeat protein SHOC2;K10406//kinesin family member C2/C3;K13420//LRR receptor-like serine/threonine-protein kinase FLS2 [EC:2.7.11.1]	gi|778711358|ref|XP_004153632.2|//PREDICTED: receptor-like protein 12 [Cucumis sativus]
Csa6G522760	12101.3	4005.97	-1.59493	1.44e-05	4.47e-07	NA	NA	NA	NA	gi|778721345|ref|XP_004134587.2|//PREDICTED: uncharacterized protein ycf23-like [Cucumis sativus]
Csa1G024230	87.2006	351.867	2.01262	0.0373564	0.00597422	NA	GO:0004674//protein serine/threonine kinase activity;GO:0005524//ATP binding	GO:0006468//protein phosphorylation	K04733//interleukin-1 receptor-associated kinase 4 [EC:2.7.11.1];K04447//Janus kinase 2 [EC:2.7.10.2]	gi|778656380|ref|XP_011648955.1|//PREDICTED: probable serine/threonine-protein kinase At1g18390 [Cucumis sativus];gi|700208742|gb|KGN63838.1|//hypothetical protein Csa_1G024230 [Cucumis sativus]
Csa3G893410	8973.58	1714.09	-2.38824	1.59e-08	2.64e-10	GO:0044424//intracellular part;GO:0005737//cytoplasm	GO:0005524//ATP binding;GO:0032559//adenyl ribonucleotide binding;GO:0016301//kinase activity;GO:0004612//phosphoenolpyruvate carboxykinase (ATP) activity;GO:0004611//phosphoenolpyruvate carboxykinase activity	GO:0006006//glucose metabolic process;GO:0016310//phosphorylation;GO:0006094//gluconeogenesis	K01610//phosphoenolpyruvate carboxykinase (ATP) [EC:4.1.1.49]	gi|793422867|ref|NP_001292717.1|//phosphoenolpyruvate carboxykinase [ATP] [Cucumis sativus];gi|700205158|gb|KGN60291.1|//hypothetical protein Csa_3G893410 [Cucumis sativus]
Csa1G529620	460.036	1842.49	2.00184	1.3e-11	1.44e-13	NA	NA	NA	K07964//heparanase 1 [EC:3.2.1.166]	gi|778661689|ref|XP_004151448.2|//PREDICTED: uncharacterized protein LOC101203517 [Cucumis sativus]
Csa6G185850	278.902	100.376	-1.47434	0.0129741	0.00151571	NA	GO:0016787//hydrolase activity	NA	K01114//phospholipase C [EC:3.1.4.3]	gi|700191883|gb|KGN47087.1|//hypothetical protein Csa_6G185850 [Cucumis sativus]
Csa3G731020	564.628	1178.64	1.06174	0.0397421	0.00645008	NA	NA	NA	K00031//isocitrate dehydrogenase [EC:1.1.1.42]	gi|449439868|ref|XP_004137707.1|//PREDICTED: uncharacterized protein LOC101209674 [Cucumis sativus]
Csa3G017320	221.843	781.268	1.81628	0.0108108	0.00119738	NA	NA	NA	K09286//EREBP-like factor	gi|449458984|ref|XP_004147226.1|//PREDICTED: ethylene-responsive transcription factor 2 [Cucumis sativus]
Csa5G002570	618.038	258.396	-1.25811	0.00710185	0.000718188	NA	GO:0003824//catalytic activity	GO:0008152//metabolic process	K13606//chlorophyll(ide) b reductase [EC:1.1.1.294]	gi|449462804|ref|XP_004149130.1|//PREDICTED: NADPH-dependent pterin aldehyde reductase-like [Cucumis sativus]
Csa3G837050	7.07454	91.1231	3.68711	0.00072128	4.29e-05	NA	NA	NA	NA	gi|778688955|ref|XP_004141189.2|//PREDICTED: polygalacturonase QRT3-like [Cucumis sativus]
Csa2G258850	7073.39	2058.61	-1.78073	0.000119731	5.1e-06	GO:0016021//integral component of membrane;GO:0009507//chloroplast	NA	GO:0048255//mRNA stabilization	K17964//leucine-rich PPR motif-containing protein, mitochondrial;K17710//pentatricopeptide repeat domain-containing protein 1	gi|778669617|ref|XP_004147063.2|//PREDICTED: pentatricopeptide repeat-containing protein MRL1, chloroplastic [Cucumis sativus]
Csa1G569120	25.1547	93.7418	1.89787	0.00484692	0.000447907	NA	NA	NA	NA	gi|449435980|ref|XP_004135772.1|//PREDICTED: uncharacterized protein LOC101206669 [Cucumis sativus];gi|700210938|gb|KGN66034.1|//hypothetical protein Csa_1G569120 [Cucumis sativus]
Csa6G518200	378.989	111.217	-1.76878	0.000365423	1.9e-05	NA	NA	NA	K08472//mlo protein	gi|449434318|ref|XP_004134943.1|//PREDICTED: MLO-like protein 12 isoform X1 [Cucumis sativus]
Csa3G825020	264.806	596.88	1.1725	0.00192357	0.000142108	NA	GO:0003677//DNA binding	GO:0006355//regulation of transcription, DNA-templated	K16222//Dof zinc finger protein DOF5.5	gi|449459536|ref|XP_004147502.1|//PREDICTED: cyclic dof factor 2-like [Cucumis sativus]
Csa3G895080	1603.4	750.811	-1.09461	0.00013366	5.88e-06	NA	GO:0016787//hydrolase activity;GO:0004222//metalloendopeptidase activity	GO:0042254//ribosome biogenesis;GO:0006508//proteolysis;GO:0006364//rRNA processing	K07042//probable rRNA maturation factor	gi|449436898|ref|XP_004136229.1|//PREDICTED: uncharacterized protein LOC101219624 [Cucumis sativus]
Csa5G157260	755.14	175.77	-2.10306	0.000102453	4.24e-06	NA	GO:0016705//oxidoreductase activity, acting on paired donors, with incorporation or reduction of molecular oxygen;GO:0020037//heme binding;GO:0046872//metal ion binding;GO:0005506//iron ion binding;GO:0004497//monooxygenase activity;GO:0016491//oxidoreductase activity	GO:0055114//oxidation-reduction process	K00517;K00512//steroid 17alpha-monooxygenase / 17alpha-hydroxyprogesterone aldolase [EC:1.14.14.19 4.1.2.30];K05280//flavonoid 3'-monooxygenase [EC:1.14.13.21]	gi|700194990|gb|KGN50167.1|//hypothetical protein Csa_5G157260 [Cucumis sativus];gi|778699836|ref|XP_004147598.2|//PREDICTED: geraniol 8-hydroxylase-like [Cucumis sativus]
Csa3G006600	316.317	733.468	1.21336	0.00123855	8.27e-05	GO:0031224//intrinsic component of membrane;GO:0016021//integral component of membrane	NA	NA	K03695//ATP-dependent Clp protease ATP-binding subunit ClpB	gi|449456761|ref|XP_004146117.1|//PREDICTED: transmembrane protein 45B [Cucumis sativus]
BGI_novel_G000228	156.473	332.292	1.08654	0.00321268	0.000266563	NA	NA	NA	K15032//mTERF domain-containing protein, mitochondrial	gi|778688501|ref|XP_004134483.2|//PREDICTED: uncharacterized protein LOC101210242 [Cucumis sativus]
Csa2G032760	92.5967	191.716	1.04994	0.00717078	0.000726195	GO:1990879//CST complex	GO:0003697//single-stranded DNA binding	NA	NA	gi|449454053|ref|XP_004144770.1|//PREDICTED: CST complex subunit TEN1 isoform X1 [Cucumis sativus]
Csa3G836450	4233.46	1415.04	-1.581	8.56e-06	2.47e-07	NA	GO:0003755//peptidyl-prolyl cis-trans isomerase activity;GO:0016859//cis-trans isomerase activity	GO:0044267//cellular protein metabolic process;GO:0006457//protein folding;GO:0000413//protein peptidyl-prolyl isomerization	NA	gi|449446650|ref|XP_004141084.1|//PREDICTED: peptidyl-prolyl cis-trans isomerase CYP38, chloroplastic [Cucumis sativus]
Csa6G448740	379.944	5373.91	3.82211	0.000336074	1.72e-05	NA	GO:0004794//L-threonine ammonia-lyase activity;GO:0030170//pyridoxal phosphate binding	GO:0008652//cellular amino acid biosynthetic process;GO:0009097//isoleucine biosynthetic process	K01754//threonine dehydratase [EC:4.3.1.19]	gi|449451080|ref|XP_004143290.1|//PREDICTED: threonine dehydratase biosynthetic, chloroplastic-like [Cucumis sativus]
Csa7G420730	11382.5	3663.45	-1.63554	8.32e-06	2.38e-07	NA	NA	NA	NA	gi|449436353|ref|XP_004135957.1|//PREDICTED: photosystem II stability/assembly factor HCF136, chloroplastic [Cucumis sativus]
Csa4G664260	138.492	296.82	1.09978	0.00766659	0.000790434	NA	NA	NA	NA	gi|449455629|ref|XP_004145555.1|//PREDICTED: protein canopy-1 [Cucumis sativus]
Csa6G127480	216.564	25.9306	-3.06206	7.5e-08	1.37e-09	NA	NA	NA	K08819//cyclin-dependent kinase 12/13 [EC:2.7.11.22 2.7.11.23]	gi|778712843|ref|XP_011656950.1|//PREDICTED: probable serine/threonine-protein kinase At1g54610 [Cucumis sativus]
Csa2G338830	381.478	1418.49	1.89468	0.00559791	0.000536446	NA	GO:0003676//nucleic acid binding	NA	K02437//glycine cleavage system H protein;K00162//pyruvate dehydrogenase E1 component beta subunit [EC:1.2.4.1];K13126//polyadenylate-binding protein;K05941//glutathione gamma-glutamylcysteinyltransferase [EC:2.3.2.15]	gi|449459190|ref|XP_004147329.1|//PREDICTED: NAC domain-containing protein 2 [Cucumis sativus]
Csa7G448060	117.98	356.731	1.5963	3.89e-07	8.1e-09	NA	NA	NA	NA	gi|449447950|ref|XP_004141729.1|//PREDICTED: uncharacterized protein LOC101210921 [Cucumis sativus]
Csa6G507370	735.796	122.918	-2.58161	1.88e-14	1.61e-16	NA	NA	NA	K11996//adenylyltransferase and sulfurtransferase [EC:2.7.7.80];K15692//E3 ubiquitin-protein ligase RNF13 [EC:2.3.2.27]	gi|449434108|ref|XP_004134838.1|//PREDICTED: thiosulfate sulfurtransferase 16, chloroplastic [Cucumis sativus]
Csa7G432360	21301.2	9692.1	-1.13605	0.00222218	0.000170896	NA	NA	NA	K03255//protein TIF31	gi|778729022|ref|XP_011659520.1|//PREDICTED: clustered mitochondria protein homolog [Cucumis sativus]
Csa3G748800	7035.11	2778.01	-1.34052	0.000172686	7.95e-06	NA	GO:0003824//catalytic activity	GO:0019725//cellular homeostasis	K03386//peroxiredoxin (alkyl hydroperoxide reductase subunit C) [EC:1.11.1.15];K11187//peroxiredoxin 5, atypical 2-Cys peroxiredoxin [EC:1.11.1.15]	gi|449440193|ref|XP_004137869.1|//PREDICTED: peroxiredoxin-2E-2, chloroplastic [Cucumis sativus]
Csa3G740070	32475	12864.5	-1.33593	0.000270071	1.32e-05	NA	GO:0005488//binding	NA	K11294//nucleolin	gi|449440111|ref|XP_004137828.1|//PREDICTED: 29 kDa ribonucleoprotein, chloroplastic [Cucumis sativus]
Csa4G063460	351.649	145.094	-1.27714	0.0010791	6.97e-05	GO:0016021//integral component of membrane	GO:0008107//galactoside 2-alpha-L-fucosyltransferase activity;GO:0016740//transferase activity	GO:0036065//fucosylation;GO:0042546//cell wall biogenesis	K13681//xyloglucan fucosyltransferase [EC:2.4.1.-]	gi|778691346|ref|XP_011653265.1|//PREDICTED: probable fucosyltransferase 8 [Cucumis sativus]
Csa2G004720	3.04726	35.8822	3.55768	0.000177945	8.23e-06	GO:0031981//nuclear lumen	GO:0003677//DNA binding;GO:0003712//transcription cofactor activity;GO:0001071//nucleic acid binding transcription factor activity	GO:0000160//phosphorelay signal transduction system;GO:0006355//regulation of transcription, DNA-templated;GO:0006950//response to stress;GO:0009725//response to hormone	K03627//putative transcription factor	gi|449443143|ref|XP_004139340.1|//PREDICTED: multiprotein-bridging factor 1c [Cucumis sativus]
Csa4G165850	65.5431	142.511	1.12056	0.045966	0.00786862	NA	NA	NA	K09955//uncharacterized protein	gi|449463356|ref|XP_004149400.1|//PREDICTED: DTW domain-containing protein 2 [Cucumis sativus]
Csa6G133810	898.588	350.242	-1.35931	0.00492923	0.000457412	GO:0044464//cell part	GO:0016651//oxidoreductase activity, acting on NAD(P)H	GO:0008152//metabolic process	NA	gi|449444324|ref|XP_004139925.1|//PREDICTED: NAD(P)H-quinone oxidoreductase subunit N, chloroplastic [Cucumis sativus]
Csa4G613170	1396.71	559.479	-1.31988	0.00800426	0.000836042	NA	NA	NA	K17710//pentatricopeptide repeat domain-containing protein 1	gi|778695367|ref|XP_011653982.1|//PREDICTED: pentatricopeptide repeat-containing protein At1g79080, chloroplastic [Cucumis sativus]
Csa3G743970	250.438	79.0016	-1.6645	0.01104	0.0012334	NA	NA	NA	K13496//UDP-glucosyl transferase 73C [EC:2.4.1.-]	gi|700203879|gb|KGN59012.1|//hypothetical protein Csa_3G743970 [Cucumis sativus]
Csa3G187260	222.999	462.955	1.05384	0.00139832	9.53e-05	NA	NA	NA	K06171//nicastrin	gi|700202318|gb|KGN57451.1|//hypothetical protein Csa_3G187260 [Cucumis sativus]
Csa5G150420	5.08722	29.0327	2.51273	0.0312162	0.00472589	NA	NA	NA	K09286//EREBP-like factor	gi|449452245|ref|XP_004143870.1|//PREDICTED: ethylene-responsive transcription factor ERF061-like [Cucumis sativus]
Csa5G607990	1796.84	806.392	-1.15591	0.00522461	0.000491867	GO:0044424//intracellular part	GO:0032559//adenyl ribonucleotide binding	GO:0006457//protein folding	K04077//chaperonin GroEL	gi|778705751|ref|XP_011655734.1|//PREDICTED: chaperonin 60 subunit beta 4, chloroplastic isoform X3 [Cucumis sativus];gi|778705748|ref|XP_011655733.1|//PREDICTED: chaperonin 60 subunit beta 4, chloroplastic isoform X2 [Cucumis sativus];gi|700196834|gb|KGN52011.1|//hypothetical protein Csa_5G607990 [Cucumis sativus]
Csa2G349080	446.948	194.655	-1.19919	0.00550808	0.000525186	NA	NA	NA	K04422//mitogen-activated protein kinase kinase kinase 13 [EC:2.7.11.25];K03255//protein TIF31	gi|449450428|ref|XP_004142964.1|//PREDICTED: uncharacterized protein LOC101207008 [Cucumis sativus]
Csa7G446990	8475.81	3429.96	-1.30516	0.000645643	3.76e-05	NA	NA	NA	K02961//small subunit ribosomal protein S17	gi|449448022|ref|XP_004141765.1|//PREDICTED: 30S ribosomal protein S17, chloroplastic [Cucumis sativus]
Csa3G535120	4008.9	1462.88	-1.45439	0.000421791	2.28e-05	NA	GO:0015645//fatty acid ligase activity;GO:0004467//long-chain fatty acid-CoA ligase activity	GO:0001676//long-chain fatty acid metabolic process	K01897//long-chain acyl-CoA synthetase [EC:6.2.1.3]	gi|778681528|ref|XP_011651533.1|//PREDICTED: long chain acyl-CoA synthetase 1 [Cucumis sativus];gi|802691274|ref|XP_012082936.1|//PREDICTED: long chain acyl-CoA synthetase 1 [Jatropha curcas]
Csa7G043050	40.8326	138.638	1.76353	0.000502202	2.79e-05	NA	NA	NA	NA	gi|778723766|ref|XP_004144593.2|//PREDICTED: S-type anion channel SLAH1-like [Cucumis sativus]
Csa4G114240	42.455	155.379	1.87178	0.0282869	0.00414646	NA	NA	NA	K07456//DNA mismatch repair protein MutS2	gi|700198585|gb|KGN53743.1|//hypothetical protein Csa_4G114240 [Cucumis sativus]
Csa1G597160	2641.96	391.569	-2.75427	1.59e-07	3.07e-09	GO:0009536//plastid	NA	GO:0006091//generation of precursor metabolites and energy	K08908//light-harvesting complex I chlorophyll a/b binding protein 2	gi|449452592|ref|XP_004144043.1|//PREDICTED: chlorophyll a-b binding protein, chloroplastic [Cucumis sativus]
Csa4G312230	181.594	371.878	1.03411	0.00136114	9.26e-05	NA	GO:0008237//metallopeptidase activity;GO:0008238//exopeptidase activity	GO:0019538//protein metabolic process	K01265//methionyl aminopeptidase [EC:3.4.11.18]	gi|700199232|gb|KGN54390.1|//hypothetical protein Csa_4G312230 [Cucumis sativus];gi|778693836|ref|XP_011653701.1|//PREDICTED: LOW QUALITY PROTEIN: proliferation-associated protein 2G4 [Cucumis sativus]
Csa4G247410	23.2648	6.60992	-1.81544	0.0401497	0.00653308	GO:0016021//integral component of membrane	NA	NA	NA	gi|778692678|ref|XP_004150759.2|//PREDICTED: uncharacterized protein LOC101207283 [Cucumis sativus]
Csa6G355380	593.654	55.0763	-3.43012	9.02e-21	4.74e-23	NA	NA	NA	K13126//polyadenylate-binding protein;K05941//glutathione gamma-glutamylcysteinyltransferase [EC:2.3.2.15]	gi|449453093|ref|XP_004144293.1|//PREDICTED: protein CUP-SHAPED COTYLEDON 3 isoform X2 [Cucumis sativus]
Csa7G019330	111.897	20.1753	-2.47152	9.13e-05	3.71e-06	NA	NA	NA	NA	gi|700188069|gb|KGN43302.1|//hypothetical protein Csa_7G019330 [Cucumis sativus];gi|449454265|ref|XP_004144876.1|//PREDICTED: expansin-like A2 [Cucumis sativus]
Csa5G305760	178.107	30.9246	-2.52591	0.000238797	1.14e-05	NA	NA	NA	K01757//strictosidine synthase [EC:4.3.3.2]	gi|449464826|ref|XP_004150130.1|//PREDICTED: protein STRICTOSIDINE SYNTHASE-LIKE 10 [Cucumis sativus]
Csa2G222070	13.4166	73.5691	2.45508	6.87e-05	2.66e-06	NA	NA	GO:0009913//epidermal cell differentiation;GO:0009791//post-embryonic development	NA	gi|449455304|ref|XP_004145393.1|//PREDICTED: EPIDERMAL PATTERNING FACTOR-like protein 5 [Cucumis sativus]
Csa6G504380	281.214	4591.32	4.02917	0.000151655	6.81e-06	NA	NA	NA	K08241//jasmonate O-methyltransferase [EC:2.1.1.141]	gi|700193652|gb|KGN48856.1|//hypothetical protein Csa_6G504380 [Cucumis sativus]
Csa3G556200	3397.87	1602.31	-1.08447	0.00105004	6.76e-05	GO:0005737//cytoplasm	GO:0005524//ATP binding	GO:0016485//protein processing;GO:0009408//response to heat	K03695//ATP-dependent Clp protease ATP-binding subunit ClpB	gi|449460533|ref|XP_004148000.1|//PREDICTED: chaperone protein ClpB3, chloroplastic [Cucumis sativus]
Csa1G426970	451.249	138.658	-1.70239	0.00280952	0.000227159	NA	NA	NA	NA	gi|700210400|gb|KGN65496.1|//hypothetical protein Csa_1G426970 [Cucumis sativus]
Csa6G423470	3824.46	2.75618	-10.4384	2.9e-75	1.68e-78	NA	GO:0046872//metal ion binding;GO:0008131//primary amine oxidase activity;GO:0005507//copper ion binding;GO:0048038//quinone binding;GO:0016491//oxidoreductase activity	GO:0008152//metabolic process;GO:0009308//amine metabolic process;GO:0055114//oxidation-reduction process	K00276//primary-amine oxidase [EC:1.4.3.21]	gi|449444989|ref|XP_004140256.1|//PREDICTED: primary amine oxidase-like [Cucumis sativus]
BGI_novel_G000480	170.402	36.2148	-2.23429	2.14e-05	7.16e-07	NA	NA	NA	K07478//putative ATPase	gi|659111306|ref|XP_008455685.1|//PREDICTED: uncharacterized protein LOC103495801 [Cucumis melo]
BGI_novel_G000125	1871.26	718.395	-1.38116	4.12e-06	1.09e-07	NA	GO:0016747//transferase activity, transferring acyl groups other than amino-acyl groups	NA	K12828//splicing factor 3B subunit 1	gi|778666620|ref|XP_011648777.1|//PREDICTED: acyltransferase-like protein At1g54570, chloroplastic [Cucumis sativus]
Csa6G491690	495.416	1246.21	1.33084	0.00321281	0.000266728	NA	NA	NA	K09422//myb proto-oncogene protein, plant	gi|449448290|ref|XP_004141899.1|//PREDICTED: transcription factor MYB44-like [Cucumis sativus]
Csa6G504660	48.4785	10.8879	-2.15462	0.00554606	0.000530142	NA	NA	NA	K16302//metal transporter CNNM;K15449//tRNA wybutosine-synthesizing protein 1 [EC:4.1.3.44]	gi|778719610|ref|XP_011658034.1|//PREDICTED: probable methyltransferase PMT27 [Cucumis sativus]
Csa3G848840	43.7879	93.537	1.09501	0.0292624	0.00433736	NA	NA	NA	K04802//proliferating cell nuclear antigen	gi|778686233|ref|XP_004146827.2|//PREDICTED: uncharacterized protein LOC101206630 isoform X1 [Cucumis sativus]
Csa6G040630	4169.85	1875.74	-1.15253	0.00028849	1.43e-05	GO:0016021//integral component of membrane	GO:0005524//ATP binding;GO:0000166//nucleotide binding;GO:0017111//nucleoside-triphosphatase activity;GO:0042626//ATPase activity, coupled to transmembrane movement of substances	GO:0006810//transport;GO:0055085//transmembrane transport;GO:0009987//cellular process	K05666//ATP-binding cassette, subfamily C (CFTR/MRP), member 2;K05665//ATP-binding cassette, subfamily C (CFTR/MRP), member 1	gi|778710155|ref|XP_011656526.1|//PREDICTED: ABC transporter C family member 2-like [Cucumis sativus];gi|659078143|ref|XP_008439571.1|//PREDICTED: ABC transporter C family member 2-like [Cucumis melo]
Csa1G005520	4668.85	1934.89	-1.27081	0.00566883	0.000543794	NA	GO:0016620//oxidoreductase activity, acting on the aldehyde or oxo group of donors, NAD or NADP as acceptor	GO:0008152//metabolic process;GO:0055114//oxidation-reduction process	K00128//aldehyde dehydrogenase (NAD+) [EC:1.2.1.3]	gi|449440686|ref|XP_004138115.1|//PREDICTED: aldehyde dehydrogenase family 2 member B4, mitochondrial-like [Cucumis sativus];gi|802652395|ref|XP_012080093.1|//PREDICTED: aldehyde dehydrogenase family 2 member B4, mitochondrial-like [Jatropha curcas]
Csa3G901020	178.237	396.746	1.15442	0.00152506	0.000105827	GO:0016021//integral component of membrane	GO:0008168//methyltransferase activity	GO:0055085//transmembrane transport;GO:0032259//methylation	K11446//histone demethylase JARID1 [EC:1.14.11.-]	gi|743848009|ref|XP_011028125.1|//PREDICTED: lysine-specific demethylase JMJ706-like isoform X2 [Populus euphratica];gi|743848007|ref|XP_011028124.1|//PREDICTED: lysine-specific demethylase JMJ706-like isoform X1 [Populus euphratica];gi|743809397|ref|XP_011018500.1|//PREDICTED: lysine-specific demethylase JMJ706-like isoform X1 [Populus euphratica];gi|700205224|gb|KGN60357.1|//hypothetical protei…
Csa5G321480	211.552	102.926	-1.03941	0.00515512	0.000484829	GO:0045261//proton-transporting ATP synthase complex, catalytic core F(1);GO:0005739//mitochondrion	GO:0005524//ATP binding;GO:0046933//proton-transporting ATP synthase activity, rotational mechanism;GO:0046961//proton-transporting ATPase activity, rotational mechanism	GO:0015986//ATP synthesis coupled proton transport;GO:0015991//ATP hydrolysis coupled proton transport	K02132//F-type H+-transporting ATPase subunit alpha	gi|346683384|ref|YP_004849346.1|//ATPase subunit 1 [Cucumis sativus];gi|778708462|ref|XP_011656203.1|//PREDICTED: LOW QUALITY PROTEIN: ATP synthase subunit alpha, mitochondrial [Cucumis sativus]
Csa2G380630	28.6284	1.44772	-4.30559	6e-05	2.26e-06	NA	NA	NA	NA	gi|778674385|ref|XP_011650198.1|//PREDICTED: UPF0481 protein At3g47200-like [Cucumis sativus];gi|700207815|gb|KGN62934.1|//hypothetical protein Csa_2G380630 [Cucumis sativus]
Csa4G046710	13.6407	44.5534	1.70762	0.0476149	0.00824077	GO:0030312//external encapsulating structure;GO:0005576//extracellular region	NA	NA	K01188//beta-glucosidase [EC:3.2.1.21];K13428//LRR receptor-like serine/threonine-protein kinase EFR [EC:2.7.11.1];K13420//LRR receptor-like serine/threonine-protein kinase FLS2 [EC:2.7.11.1]	gi|525507154|ref|NP_001267615.1|//polygalacturonase inhibitor-like precursor [Cucumis sativus]
Csa4G083550	30.1552	277.566	3.20235	1.64e-20	8.95e-23	NA	NA	NA	K12135//zinc finger protein CONSTANS;K17925//sorting nexin-13	gi|449438905|ref|XP_004137228.1|//PREDICTED: B-box zinc finger protein 22 [Cucumis sativus]
Csa5G623810	57.1907	3.40967	-4.06808	4.34e-07	9.09e-09	NA	NA	NA	K14638//solute carrier family 15 (peptide/histidine transporter), member 3/4	gi|778706817|ref|XP_011655920.1|//PREDICTED: protein NRT1/ PTR FAMILY 5.4 [Cucumis sativus];gi|700197141|gb|KGN52318.1|//hypothetical protein Csa_5G623810 [Cucumis sativus]
BGI_novel_G000442	2.36886	25.158	3.40875	0.000554189	3.14e-05	NA	NA	NA	K01227//mannosyl-glycoprotein endo-beta-N-acetylglucosaminidase [EC:3.2.1.96]	gi|778701380|ref|XP_004148186.2|//PREDICTED: LOW QUALITY PROTEIN: cytosolic endo-beta-N-acetylglucosaminidase [Cucumis sativus]
Csa5G523130	385.36	1013.4	1.39492	0.00012817	5.6e-06	NA	NA	NA	NA	gi|778703677|ref|XP_011655408.1|//PREDICTED: uncharacterized protein LOC105435523 [Cucumis sativus]
Csa6G421770	399.389	69.1706	-2.52956	1.75e-16	1.29e-18	NA	NA	NA	NA	gi|778716545|ref|XP_011657557.1|//PREDICTED: protein trichome birefringence-like 43 [Cucumis sativus]
Csa2G006880	50.4775	436.939	3.11372	0.00524518	0.000494057	NA	NA	NA	NA	gi|778666119|ref|XP_004139412.2|//PREDICTED: blue copper protein-like [Cucumis sativus]
Csa2G000510	153.463	60.176	-1.35063	0.0137202	0.00163194	GO:0016020//membrane	NA	NA	K17345//tetraspanin-5	gi|449446584|ref|XP_004141051.1|//PREDICTED: tetraspanin-2 [Cucumis sativus]
Csa5G605040	1299.02	404.561	-1.683	2.1e-06	5.27e-08	GO:0044464//cell part	NA	NA	K07052//uncharacterized protein	gi|449434788|ref|XP_004135178.1|//PREDICTED: uncharacterized protein LOC101219539 [Cucumis sativus]
Csa3G151540	2835.74	1163.16	-1.28567	0.000145365	6.48e-06	NA	GO:0046914//transition metal ion binding;GO:0008270//zinc ion binding	GO:0016567//protein ubiquitination	K10144//RING finger and CHY zinc finger domain-containing protein 1 [EC:2.3.2.27]	gi|449432811|ref|XP_004134192.1|//PREDICTED: RING finger and CHY zinc finger domain-containing protein 1 [Cucumis sativus]
Csa6G006790	1202.99	3310.28	1.46032	0.0195101	0.00255314	NA	GO:0043169//cation binding	GO:0006812//cation transport	K09486//hypoxia up-regulated 1	gi|778709193|ref|XP_011656358.1|//PREDICTED: transcription initiation factor TFIID subunit 3-like isoform X2 [Cucumis sativus];gi|449441432|ref|XP_004138486.1|//PREDICTED: FK506-binding protein 4-like isoform X1 [Cucumis sativus]
Csa3G890080	15.6927	107.943	2.78211	0.000250742	1.21e-05	NA	GO:0016788//hydrolase activity, acting on ester bonds	NA	K01051//pectinesterase [EC:3.1.1.11]	gi|449436956|ref|XP_004136258.1|//PREDICTED: probable pectinesterase/pectinesterase inhibitor 20 [Cucumis sativus]
Csa6G168250	1324.7	2912.87	1.13677	0.000157248	7.16e-06	NA	NA	NA	K09584//protein disulfide-isomerase A6 [EC:5.3.4.1]	gi|449450884|ref|XP_004143192.1|//PREDICTED: protein disulfide isomerase-like 2-3 [Cucumis sativus]
Csa6G401340	4.32943	105.273	4.60381	1.28e-07	2.41e-09	NA	GO:0003824//catalytic activity	NA	K14493//gibberellin receptor GID1 [EC:3.-.-.-]	gi|449458071|ref|XP_004146771.1|//PREDICTED: probable carboxylesterase 15 [Cucumis sativus]
Csa3G146550	8.92241	1.40013	-2.67187	0.029847	0.00444414	NA	NA	NA	K10781//fatty acyl-ACP thioesterase B [EC:3.1.2.14 3.1.2.21]	gi|659076399|ref|XP_008438658.1|//PREDICTED: uncharacterized protein LOC103483701 [Cucumis melo]
Csa2G248130	148.159	595.152	2.00611	0.00117132	7.74e-05	NA	NA	NA	K13081//leucoanthocyanidin reductase [EC:1.17.1.3]	gi|449462218|ref|XP_004148838.1|//PREDICTED: isoflavone reductase-like protein [Cucumis sativus];gi|778669354|ref|XP_004148840.2|//PREDICTED: isoflavone reductase-like protein [Cucumis sativus]
Csa2G171820	36.8972	10.3664	-1.8316	0.0202552	0.00268333	GO:0044464//cell part	NA	NA	K18810//cyclin D1/2/4, plant;K05747//Wiskott-Aldrich syndrome protein	gi|449458910|ref|XP_004147189.1|//PREDICTED: uncharacterized protein LOC101215059 [Cucumis sativus]
Csa6G499160	33.6293	1.24922	-4.75062	2.83e-06	7.24e-08	NA	NA	NA	K03327//multidrug resistance protein, MATE family	gi|449451609|ref|XP_004143554.1|//PREDICTED: protein TRANSPARENT TESTA 12 [Cucumis sativus]
Csa1G085890	140.88	27.0672	-2.37985	7.08e-10	9.48e-12	NA	NA	NA	K08472//mlo protein	gi|449462111|ref|XP_004148785.1|//PREDICTED: MLO-like protein 6 [Cucumis sativus]
Csa1G294030	15.041	47.6158	1.66254	0.0335875	0.00519517	NA	NA	NA	K05387//glutamate receptor, ionotropic, plant	gi|778665073|ref|XP_004149894.2|//PREDICTED: glutamate receptor 2.7-like [Cucumis sativus]
Csa7G075620	13.2951	81.6831	2.61914	0.000125948	5.48e-06	NA	NA	NA	NA	gi|449438460|ref|XP_004137006.1|//PREDICTED: plastid division protein PDV2 [Cucumis sativus]
Csa7G450540	1046.35	450.153	-1.21688	0.00175695	0.000126065	NA	NA	NA	NA	gi|778729717|ref|XP_011659627.1|//PREDICTED: uncharacterized protein At5g02240 [Cucumis sativus]
Csa5G615190	14.8571	57.5001	1.95241	0.00288259	0.000234039	NA	NA	NA	NA	gi|700197019|gb|KGN52196.1|//hypothetical protein Csa_5G615190 [Cucumis sativus]
BGI_novel_G000037	131.89	669.818	2.34443	3.12e-05	1.11e-06	GO:0016020//membrane	GO:0046872//metal ion binding;GO:0016491//oxidoreductase activity	NA	K00512//steroid 17alpha-monooxygenase / 17alpha-hydroxyprogesterone aldolase [EC:1.14.14.19 4.1.2.30]	gi|449469586|ref|XP_004152500.1|//PREDICTED: cytochrome P450 71A1-like [Cucumis sativus]
Csa1G617370	8986.05	2094.07	-2.10138	0.000123357	5.35e-06	NA	GO:0008483//transaminase activity;GO:0048037//cofactor binding	NA	K00830//alanine-glyoxylate transaminase / serine-glyoxylate transaminase / serine-pyruvate transaminase [EC:2.6.1.44 2.6.1.45 2.6.1.51]	gi|449442569|ref|XP_004139054.1|//PREDICTED: serine--glyoxylate aminotransferase [Cucumis sativus]
Csa2G146400	5132.59	1963.9	-1.38597	0.0021609	0.000164414	NA	GO:0016854//racemase and epimerase activity;GO:0048037//cofactor binding	GO:0044238//primary metabolic process	K08679//UDP-glucuronate 4-epimerase [EC:5.1.3.6]	gi|449442397|ref|XP_004138968.1|//PREDICTED: UDP-glucuronate 4-epimerase 6 [Cucumis sativus]
Csa2G009330	16.2779	124.596	2.93627	0.00352169	0.000300173	NA	NA	NA	K03768//peptidyl-prolyl cis-trans isomerase B (cyclophilin B) [EC:5.2.1.8]	gi|449443003|ref|XP_004139270.1|//PREDICTED: uncharacterized protein LOC101211332 [Cucumis sativus]
Csa1G064800	25.2057	364.285	3.85324	1.51e-09	2.15e-11	GO:0016020//membrane	GO:0004672//protein kinase activity	NA	K04733//interleukin-1 receptor-associated kinase 4 [EC:2.7.11.1];K04730//interleukin-1 receptor-associated kinase 1 [EC:2.7.11.1]	gi|700209462|gb|KGN64558.1|//hypothetical protein Csa_1G064800 [Cucumis sativus];gi|659068815|ref|XP_008446411.1|//PREDICTED: cysteine-rich receptor-like protein kinase 10 [Cucumis melo]
Csa1G032990	5.15338	46.789	3.18258	0.000160031	7.31e-06	NA	NA	NA	NA	gi|778656795|ref|XP_011649678.1|//PREDICTED: transcription factor PRE5-like [Cucumis sativus]
Csa6G420520	17.2482	59.2984	1.78155	0.0208191	0.00276906	NA	NA	NA	K19038//E3 ubiquitin-protein ligase ATL41 [EC:2.3.2.27]	gi|700192752|gb|KGN47956.1|//hypothetical protein Csa_6G420520 [Cucumis sativus]
Csa5G609670	1622.36	423.111	-1.93899	7.21e-09	1.14e-10	NA	NA	NA	K12135//zinc finger protein CONSTANS	gi|778705989|ref|XP_004135402.2|//PREDICTED: zinc finger protein CONSTANS-LIKE 6-like [Cucumis sativus]
Csa5G606810	6.50531	45.3796	2.80235	0.00178561	0.000128551	NA	NA	NA	NA	gi|700196814|gb|KGN51991.1|//hypothetical protein Csa_5G606810 [Cucumis sativus]
Csa6G452010	191.921	536.731	1.48368	4.06e-05	1.48e-06	NA	NA	NA	K00679//phospholipid:diacylglycerol acyltransferase [EC:2.3.1.158];K01206//alpha-L-fucosidase [EC:3.2.1.51];K10960//geranylgeranyl reductase [EC:1.3.1.83]	gi|449451124|ref|XP_004143312.1|//PREDICTED: GDSL esterase/lipase At5g03610-like [Cucumis sativus]
Csa3G820520	770.632	2153.44	1.48253	2.41e-07	4.88e-09	GO:0016020//membrane;GO:0016021//integral component of membrane	NA	NA	K15015//solute carrier family 32 (vesicular inhibitory amino acid transporter)	gi|703074134|ref|XP_010089740.1|//hypothetical protein L484_013934 [Morus notabilis];gi|778685205|ref|XP_011652187.1|//PREDICTED: vacuolar amino acid transporter 1 isoform X1 [Cucumis sativus];gi|700204313|gb|KGN59446.1|//hypothetical protein Csa_3G820520 [Cucumis sativus]
Csa5G208470	52.5704	267.464	2.34702	2.05e-05	6.77e-07	NA	NA	NA	NA	gi|778701315|ref|XP_011654998.1|//PREDICTED: 2'-deoxymugineic-acid 2'-dioxygenase isoform X2 [Cucumis sativus]
Csa4G280500	575.26	1394.62	1.27758	0.0209859	0.00280135	NA	NA	NA	K10442//kelch-like protein 1/4/5;K10457//kelch-like protein 20;K10443//kelch-like protein 2/3	gi|449448824|ref|XP_004142165.1|//PREDICTED: F-box/kelch-repeat protein At2g44130-like [Cucumis sativus]
Csa5G630860	4207.89	1932.66	-1.12251	0.000301934	1.52e-05	NA	GO:0004326//tetrahydrofolylpolyglutamate synthase activity;GO:0005524//ATP binding;GO:0032559//adenyl ribonucleotide binding;GO:0003824//catalytic activity	GO:0046901//tetrahydrofolylpolyglutamate biosynthetic process;GO:0006760//folic acid-containing compound metabolic process;GO:0006730//one-carbon metabolic process	K01930//folylpolyglutamate synthase [EC:6.3.2.17]	gi|778707081|ref|XP_011655968.1|//PREDICTED: folylpolyglutamate synthase isoform X2 [Cucumis sativus];gi|449449202|ref|XP_004142354.1|//PREDICTED: folylpolyglutamate synthase isoform X1 [Cucumis sativus]
Csa7G058560	94.1051	11.2684	-3.06199	6.53e-07	1.44e-08	GO:0044464//cell part	GO:0016209//antioxidant activity;GO:0005506//iron ion binding;GO:0003824//catalytic activity	GO:0008152//metabolic process;GO:0006950//response to stress	K00430//peroxidase [EC:1.11.1.7]	gi|449438536|ref|XP_004137044.1|//PREDICTED: peroxidase 43 [Cucumis sativus]
Csa6G298480	1.58479	11.2607	2.82893	0.0187229	0.00241902	NA	GO:0016209//antioxidant activity;GO:0005506//iron ion binding	GO:0008152//metabolic process;GO:0006950//response to stress	K00434//L-ascorbate peroxidase [EC:1.11.1.11]	gi|778714416|ref|XP_011657233.1|//PREDICTED: L-ascorbate peroxidase, cytosolic [Cucumis sativus]
Csa4G377760	96.916	33.8723	-1.51663	0.00594742	0.000576814	GO:0005634//nucleus;GO:0016021//integral component of membrane	GO:0003677//DNA binding;GO:0003700//transcription factor activity, sequence-specific DNA binding	GO:0006355//regulation of transcription, DNA-templated	K20367//endoplasmic reticulum-Golgi intermediate compartment protein 3;K09286//EREBP-like factor	gi|449449713|ref|XP_004142609.1|//PREDICTED: ethylene-responsive transcription factor RAP2-13-like [Cucumis sativus];gi|449449715|ref|XP_004142610.1|//PREDICTED: endoplasmic reticulum-Golgi intermediate compartment protein 3-like [Cucumis sativus]
Csa1G045650	55.1353	184.255	1.74066	8.19e-05	3.25e-06	NA	NA	NA	K08900//mitochondrial chaperone BCS1	gi|449469669|ref|XP_004152541.1|//PREDICTED: probable mitochondrial chaperone BCS1-B [Cucumis sativus]
Csa3G638530	1876.68	312.112	-2.58804	1.16e-06	2.75e-08	GO:0044464//cell part	NA	NA	NA	gi|449453443|ref|XP_004144467.1|//PREDICTED: plastidal glycolate/glycerate translocator 1, chloroplastic [Cucumis sativus]
Csa5G579600	1855.41	839.404	-1.1443	0.000338316	1.74e-05	NA	NA	NA	NA	gi|449458726|ref|XP_004147098.1|//PREDICTED: uncharacterized protein LOC101212890 [Cucumis sativus]
Csa2G035460	183.245	2147.86	3.55106	0.00217386	0.000166237	NA	NA	NA	K01255//leucyl aminopeptidase [EC:3.4.11.1]	gi|778674040|ref|XP_011650115.1|//PREDICTED: leucine aminopeptidase 3, chloroplastic-like [Cucumis sativus]
Csa7G041960	711.124	1595.96	1.16625	0.0405455	0.00663653	NA	GO:0005506//iron ion binding	NA	K10528//hydroperoxide lyase [EC:4.1.2.-]	gi|700188269|gb|KGN43502.1|//13-hydroperoxide lyase [Cucumis sativus]
Csa3G134810	4758.29	1679.25	-1.50262	0.000138641	6.13e-06	GO:0030529//intracellular ribonucleoprotein complex;GO:0009536//plastid	GO:0005198//structural molecule activity	GO:0010467//gene expression	K02902//large subunit ribosomal protein L28	gi|449432524|ref|XP_004134049.1|//PREDICTED: 50S ribosomal protein L28, chloroplastic [Cucumis sativus]
Csa3G125540	843.653	311.778	-1.43613	0.00780111	0.000805807	NA	NA	NA	K01714//4-hydroxy-tetrahydrodipicolinate synthase [EC:4.3.3.7]	gi|700201454|gb|KGN56587.1|//hypothetical protein Csa_3G125540 [Cucumis sativus]
Csa6G430740	966.974	147.631	-2.71148	6.17e-16	4.66e-18	NA	NA	NA	K04083//molecular chaperone Hsp33;K14552//NET1-associated nuclear protein 1 (U3 small nucleolar RNA-associated protein 17)	gi|645241869|ref|XP_008227282.1|//PREDICTED: uncharacterized protein LOC103326815 isoform X1 [Prunus mume];gi|778716909|ref|XP_011657614.1|//PREDICTED: uncharacterized protein LOC101207236 [Cucumis sativus]
Csa4G045010	154.508	26.9439	-2.51966	0.000584395	3.35e-05	NA	GO:0016209//antioxidant activity;GO:0005506//iron ion binding;GO:0003824//catalytic activity	GO:0008152//metabolic process;GO:0006950//response to stress	K00430//peroxidase [EC:1.11.1.7]	gi|449457510|ref|XP_004146491.1|//PREDICTED: peroxidase 72 [Cucumis sativus]
Csa3G827220	6.77985	40.0481	2.56241	0.0182755	0.0023445	NA	NA	NA	NA	gi|700204446|gb|KGN59579.1|//hypothetical protein Csa_3G827220 [Cucumis sativus]
Csa6G083560	99.0492	20.5283	-2.27053	0.000218453	1.04e-05	NA	NA	NA	NA	gi|449445680|ref|XP_004140600.1|//PREDICTED: uncharacterized protein LOC101212789 [Cucumis sativus]
Csa1G707640	528.523	190.294	-1.47374	0.00356078	0.000304533	NA	NA	NA	K09571//FK506-binding protein 4/5 [EC:5.2.1.8];K14826//FK506-binding nuclear protein [EC:5.2.1.8]	gi|449455431|ref|XP_004145456.1|//PREDICTED: peptidyl-prolyl cis-trans isomerase FKBP17-1, chloroplastic [Cucumis sativus]
Csa1G568500	1.06862	7.37437	2.78677	0.0258364	0.00366407	NA	NA	NA	K15747//beta-ring hydroxylase [EC:1.14.-.-];K17600//vacuolar protein sorting-associated protein 54;K16219//protein N-terminal methyltransferase [EC:2.1.1.244]	gi|700210925|gb|KGN66021.1|//hypothetical protein Csa_1G568500 [Cucumis sativus]
Csa5G637690	13.8595	1.04515	-3.7291	0.000905361	5.65e-05	NA	NA	NA	NA	gi|700197302|gb|KGN52479.1|//hypothetical protein Csa_5G637690 [Cucumis sativus]
Csa3G777000	86.7155	219.758	1.34155	0.000198997	9.3e-06	GO:0005634//nucleus	GO:0003677//DNA binding	GO:0006281//DNA repair;GO:0006260//DNA replication;GO:0006310//DNA recombination	K10740//replication factor A3	gi|700204008|gb|KGN59141.1|//hypothetical protein Csa_3G777000 [Cucumis sativus]
Csa4G652690	80.5018	21.1418	-1.92892	0.0417409	0.00690073	NA	NA	NA	NA	gi|700200298|gb|KGN55456.1|//hypothetical protein Csa_4G652690 [Cucumis sativus]
Csa1G707110	337.292	18.9762	-4.15173	2e-10	2.54e-12	GO:0031224//intrinsic component of membrane	GO:0046915//transition metal ion transmembrane transporter activity;GO:0016628//oxidoreductase activity, acting on the CH-CH group of donors, NAD or NADP as acceptor	GO:0008152//metabolic process;GO:0006829//zinc II ion transport	K14709//solute carrier family 39 (zinc transporter), member 1/2/3	gi|449455427|ref|XP_004145454.1|//PREDICTED: fe(2+) transport protein 1-like [Cucumis sativus]
Csa2G005890	6421.6	2635.4	-1.28491	0.00225466	0.000174045	GO:0044464//cell part;GO:0016021//integral component of membrane;GO:0005886//plasma membrane	GO:0005524//ATP binding;GO:0032559//adenyl ribonucleotide binding;GO:0017111//nucleoside-triphosphatase activity;GO:0016887//ATPase activity	GO:0006810//transport;GO:0042335//cuticle development;GO:0009207//purine ribonucleoside triphosphate catabolic process	K05681//ATP-binding cassette, subfamily G (WHITE), member 2	gi|590577653|ref|XP_007013293.1|//Pleiotropic drug resistance 4 [Theobroma cacao];gi|449443129|ref|XP_004139333.1|//PREDICTED: ABC transporter G family member 32 [Cucumis sativus]
Csa6G511000	168.368	467.019	1.47187	0.00919821	0.000982897	GO:0016020//membrane;GO:0043231//intracellular membrane-bounded organelle	NA	NA	K12486//stromal membrane-associated protein	gi|449434048|ref|XP_004134808.1|//PREDICTED: ADP-ribosylation factor GTPase-activating protein AGD12-like [Cucumis sativus]
Csa2G420990	229.258	61.1276	-1.90708	0.000249807	1.21e-05	GO:0005777//peroxisome	GO:0016833//oxo-acid-lyase activity	GO:0044262//cellular carbohydrate metabolic process;GO:0043436//oxoacid metabolic process;GO:0009060//aerobic respiration	K01637//isocitrate lyase [EC:4.1.3.1]	gi|449468341|ref|XP_004151880.1|//PREDICTED: isocitrate lyase [Cucumis sativus]
BGI_novel_G000722	654.68	113.063	-2.53366	0.000570446	3.26e-05	GO:0016021//integral component of membrane	GO:0016717//oxidoreductase activity, acting on paired donors, with oxidation of a pair of donors resulting in the reduction of molecular oxygen to two molecules of water	GO:0006633//fatty acid biosynthetic process;GO:0055114//oxidation-reduction process	K20416//palmitoyl-[glycerolipid] 7-desaturase [EC:1.14.19.42]	gi|778689581|ref|XP_004152341.2|//PREDICTED: palmitoyl-monogalactosyldiacylglycerol delta-7 desaturase, chloroplastic-like [Cucumis sativus]
Csa6G504690	308.65	619.654	1.00549	0.00189832	0.000139591	NA	NA	NA	K17894	gi|778719623|ref|XP_011658035.1|//PREDICTED: GATA transcription factor 7-like [Cucumis sativus]
Csa6G181560	207.514	1036.13	2.31993	0.0405258	0.00662745	NA	NA	NA	K11820//N-hydroxythioamide S-beta-glucosyltransferase [EC:2.4.1.195];K13691//pathogen-inducible salicylic acid glucosyltransferase [EC:2.4.1.-]	gi|449450838|ref|XP_004143169.1|//PREDICTED: UDP-glycosyltransferase 87A1-like [Cucumis sativus]
Csa3G008320	3670.15	1804.84	-1.02396	0.00133724	9.07e-05	NA	GO:0000287//magnesium ion binding;GO:0004765//shikimate kinase activity;GO:0032559//adenyl ribonucleotide binding;GO:0016301//kinase activity	GO:0009073//aromatic amino acid family biosynthetic process;GO:0019632//shikimate metabolic process	K00891//shikimate kinase [EC:2.7.1.71]	gi|659095556|ref|XP_008448644.1|//PREDICTED: probable inactive shikimate kinase like 2, chloroplastic isoform X1 [Cucumis melo];gi|449465896|ref|XP_004150663.1|//PREDICTED: probable inactive shikimate kinase like 2, chloroplastic [Cucumis sativus]
BGI_novel_G000601	134.817	29.1106	-2.21139	0.00130963	8.85e-05	NA	GO:0008168//methyltransferase activity	GO:0032259//methylation	K08241//jasmonate O-methyltransferase [EC:2.1.1.141]	gi|778719522|ref|XP_011658024.1|//PREDICTED: salicylate carboxymethyltransferase isoform X2 [Cucumis sativus]
Csa6G445740	233.927	55.0411	-2.08748	0.0004614	2.54e-05	NA	NA	NA	K10775//phenylalanine ammonia-lyase [EC:4.3.1.24]	gi|700192957|gb|KGN48161.1|//hypothetical protein Csa_6G445740 [Cucumis sativus]
Csa5G175820	39.5217	140.422	1.82905	0.00795531	0.000830546	GO:0016021//integral component of membrane	GO:0019139//cytokinin dehydrogenase activity;GO:0016614//oxidoreductase activity, acting on CH-OH group of donors;GO:0016645//oxidoreductase activity, acting on the CH-NH group of donors;GO:0050660//flavin adenine dinucleotide binding;GO:0050662//coenzyme binding	GO:0009690//cytokinin metabolic process;GO:0006725//cellular aromatic compound metabolic process;GO:0055114//oxidation-reduction process	K00279//cytokinin dehydrogenase [EC:1.5.99.12]	gi|700195281|gb|KGN50458.1|//hypothetical protein Csa_5G175820 [Cucumis sativus];gi|641864565|gb|KDO83251.1|//hypothetical protein CISIN_1g008291mg [Citrus sinensis]
Csa3G128880	3423.44	1536.12	-1.15616	0.00187376	0.000136934	NA	NA	NA	NA	gi|449432352|ref|XP_004133963.1|//PREDICTED: protein TRIGALACTOSYLDIACYLGLYCEROL 4, chloroplastic [Cucumis sativus]
Csa3G739000	1150.16	4283.02	1.89679	1.4e-06	3.35e-08	NA	NA	NA	NA	gi|449440395|ref|XP_004137970.1|//PREDICTED: uncharacterized protein LOC101213900 [Cucumis sativus]
Csa6G504720	242.817	633.765	1.38408	0.000985449	6.24e-05	NA	NA	NA	K09755//ferulate-5-hydroxylase [EC:1.14.-.-]	gi|449434188|ref|XP_004134878.1|//PREDICTED: cytochrome P450 84A1 [Cucumis sativus]
Csa3G509960	2223.34	897.918	-1.30807	0.000309684	1.56e-05	NA	NA	NA	K00891//shikimate kinase [EC:2.7.1.71]	gi|449464238|ref|XP_004149836.1|//PREDICTED: probable inactive shikimate kinase like 1, chloroplastic [Cucumis sativus]
BGI_novel_G000251	1000.67	303.719	-1.72015	3.11e-15	2.51e-17	NA	NA	NA	K13024//inositol-hexakisphosphate/diphosphoinositol-pentakisphosphate 1-kinase [EC:2.7.4.24];K10395//kinesin family member 4/21/27;K13356//alcohol-forming fatty acyl-CoA reductase [EC:1.2.1.84];K08247//methionine S-methyltransferase [EC:2.1.1.12]	gi|307135903|gb|ADN33767.1|//gag protease polyprotein [Cucumis melo subsp. melo]
BGI_novel_G000434	2941.82	1041.59	-1.49792	0.00400025	0.000352521	NA	NA	NA	NA	gi|778699115|ref|XP_011654662.1|//PREDICTED: trihelix transcription factor GTL1 isoform X1 [Cucumis sativus]
Csa1G168360	674.013	295.349	-1.19036	0.00445111	0.000403185	GO:0016020//membrane	GO:0000257//nitrilase activity	GO:0008152//metabolic process	K13035//beta-cyano-L-alanine hydratase/nitrilase [EC:3.5.5.4 4.2.1.65]	gi|449443470|ref|XP_004139500.1|//PREDICTED: bifunctional nitrilase/nitrile hydratase NIT4A [Cucumis sativus]
BGI_novel_G000431	2.75364	127.259	5.53029	8.49e-16	6.58e-18	GO:0016021//integral component of membrane	GO:0004674//protein serine/threonine kinase activity;GO:0005524//ATP binding	GO:0006468//protein phosphorylation	K13418//somatic embryogenesis receptor kinase 1 [EC:2.7.10.1 2.7.11.1]	gi|449463565|ref|XP_004149504.1|//PREDICTED: protein NSP-INTERACTING KINASE 2-like [Cucumis sativus]
Csa4G126430	3165.39	840.102	-1.91375	6.17e-09	9.63e-11	NA	NA	NA	K15889//prenylcysteine alpha-carboxyl methylesterase [EC:3.1.1.-]	gi|449438733|ref|XP_004137142.1|//PREDICTED: amyloid beta A4 precursor protein-binding family B member 1-interacting protein [Cucumis sativus]
Csa5G076690	31.9651	5.81969	-2.45749	0.019972	0.00263716	NA	GO:0005506//iron ion binding;GO:0016491//oxidoreductase activity	NA	K07409//cytochrome P450, family 1, subfamily A, polypeptide 2 [EC:1.14.14.1];K09755//ferulate-5-hydroxylase [EC:1.14.-.-];K14985//26-hydroxylase [EC:1.14.-.-];K07408//cytochrome P450, family 1, subfamily A, polypeptide 1 [EC:1.14.14.1]	gi|778698314|ref|XP_004142333.2|//PREDICTED: cytochrome P450 CYP736A12-like [Cucumis sativus]
Csa3G881610	102.451	268.578	1.39041	0.0317022	0.0048196	GO:0016020//membrane;GO:0016021//integral component of membrane	NA	NA	NA	gi|449437094|ref|XP_004136327.1|//PREDICTED: uncharacterized protein LOC101222453 [Cucumis sativus]
Csa7G236280	292.086	14.8128	-4.30148	1.23e-10	1.51e-12	NA	NA	NA	K18835//WRKY transcription factor 2;K08819//cyclin-dependent kinase 12/13 [EC:2.7.11.22 2.7.11.23];K13424//WRKY transcription factor 33	gi|449444248|ref|XP_004139887.1|//PREDICTED: probable WRKY transcription factor 71 [Cucumis sativus]
Csa3G175660	301.22	93.0245	-1.69514	0.00733594	0.000748572	GO:0044439//peroxisomal part	NA	GO:0007031//peroxisome organization	K13352//peroxin-11B	gi|449460824|ref|XP_004148144.1|//PREDICTED: peroxisomal membrane protein 11B [Cucumis sativus]
Csa4G638480	67.5146	243.507	1.85069	1.66e-05	5.31e-07	NA	GO:0000166//nucleotide binding	NA	K13459//disease resistance protein RPS2;K19613//leucine-rich repeat protein SHOC2	gi|449446965|ref|XP_004141240.1|//PREDICTED: probable disease resistance protein At4g33300 [Cucumis sativus]
Csa2G072490	8151.81	3722.89	-1.1307	0.000386271	2.05e-05	GO:0005739//mitochondrion;GO:0009570//chloroplast stroma	GO:0004175//endopeptidase activity;GO:0046872//metal ion binding;GO:0004222//metalloendopeptidase activity;GO:0046914//transition metal ion binding;GO:0008270//zinc ion binding;GO:0003824//catalytic activity	GO:0019538//protein metabolic process;GO:0016485//protein processing;GO:0009793//embryo development ending in seed dormancy	K01408//insulysin [EC:3.4.24.56];K17732//mitochondrial-processing peptidase subunit beta [EC:3.4.24.64];K07263//zinc protease [EC:3.4.24.-]	gi|731427631|ref|XP_002277544.3|//PREDICTED: uncharacterized protein LOC100266746 [Vitis vinifera];gi|449470360|ref|XP_004152885.1|//PREDICTED: uncharacterized protein LOC101202810 isoform X1 [Cucumis sativus]
Csa3G889780	524.435	76.313	-2.78076	8.19e-10	1.11e-11	NA	NA	NA	K14299//nucleoporin SEH1	gi|778687391|ref|XP_004136282.2|//PREDICTED: protein EXORDIUM-like 1 [Cucumis sativus]
Csa1G120470	614.965	1.28096	-8.90713	1.08e-35	2.19e-38	NA	GO:0004089//carbonate dehydratase activity;GO:0008270//zinc ion binding	GO:0006730//one-carbon metabolic process	K01674//carbonic anhydrase [EC:4.2.1.1]	gi|449443349|ref|XP_004139442.1|//PREDICTED: alpha carbonic anhydrase 7 [Cucumis sativus]
Csa4G025180	2867.85	1381.14	-1.0541	0.0045572	0.000415428	NA	NA	NA	K04564//superoxide dismutase, Fe-Mn family [EC:1.15.1.1]	gi|700198030|gb|KGN53188.1|//hypothetical protein Csa_4G025180 [Cucumis sativus]
CsaUNG033660	56.3167	166.822	1.56668	0.0209224	0.00278684	NA	NA	NA	NA	gi|449473482|ref|XP_004153894.1|//PREDICTED: uncharacterized protein LOC101211866 [Cucumis sativus]
Csa5G099500	85.6624	232.088	1.43794	0.00192137	0.000141748	NA	NA	GO:0010876//lipid localization	NA	gi|449466869|ref|XP_004151148.1|//PREDICTED: protein YLS3 [Cucumis sativus]
Csa6G518000	19579.2	3723.71	-2.39451	1.52e-05	4.79e-07	NA	NA	NA	NA	gi|449433824|ref|XP_004134697.1|//PREDICTED: auxin-repressed 12.5 kDa protein [Cucumis sativus]
Csa6G176430	3.5459	38.2205	3.43012	0.00378938	0.000327734	NA	NA	NA	NA	gi|700191826|gb|KGN47030.1|//hypothetical protein Csa_6G176430 [Cucumis sativus]
Csa6G502720	302.626	893.728	1.5623	0.00801925	0.000837993	NA	NA	NA	K19891//glucan endo-1,3-beta-glucosidase 1/2/3 [EC:3.2.1.39]	gi|700193630|gb|KGN48834.1|//hypothetical protein Csa_6G502720 [Cucumis sativus];gi|700208058|gb|KGN63177.1|//hypothetical protein Csa_2G406750 [Cucumis sativus]
Csa5G623520	1.06489	8.4569	2.98942	0.0142757	0.0017144	NA	NA	NA	K09539//DnaJ homolog subfamily C member 19	gi|449449366|ref|XP_004142436.1|//PREDICTED: mitochondrial import inner membrane translocase subunit TIM14-1-like [Cucumis sativus]
Csa1G701920	2405.45	871.942	-1.464	0.00285695	0.000231682	GO:0016021//integral component of membrane	NA	NA	K01092//myo-inositol-1(or 4)-monophosphatase [EC:3.1.3.25];K17710//pentatricopeptide repeat domain-containing protein 1	gi|449455399|ref|XP_004145440.1|//PREDICTED: pentatricopeptide repeat-containing protein At2g35130 [Cucumis sativus]
Csa6G014570	162.212	637.426	1.97438	0.002618	0.000208649	NA	NA	NA	NA	gi|778709689|ref|XP_011656439.1|//PREDICTED: uncharacterized protein LOC105435745 [Cucumis sativus]
Csa6G075110	489.511	124.27	-1.97786	0.00131398	8.89e-05	NA	NA	GO:0006810//transport	K12307//MFS transporter, ceroid-lipofuscinosis neuronal protein 7	gi|700191006|gb|KGN46210.1|//hypothetical protein Csa_6G075110 [Cucumis sativus];gi|778711084|ref|XP_011656683.1|//PREDICTED: SPX domain-containing membrane protein At4g22990-like isoform X3 [Cucumis sativus]
Csa6G084580	2316.39	624.504	-1.8911	8.21e-07	1.88e-08	NA	NA	NA	K01870//isoleucyl-tRNA synthetase [EC:6.1.1.5];K19027//zinc finger FYVE domain-containing protein 26	gi|778711460|ref|XP_004140684.2|//PREDICTED: dirigent protein 7-like [Cucumis sativus]
Csa1G568480	45.1449	431.219	3.25579	0.00694446	0.000700599	NA	NA	NA	NA	gi|778662270|ref|XP_011659631.1|//PREDICTED: uncharacterized protein LOC105436210 isoform X2 [Cucumis sativus];gi|700210923|gb|KGN66019.1|//hypothetical protein Csa_1G568480 [Cucumis sativus]
Csa6G127290	6352.84	3063.19	-1.05237	0.00780492	0.000806576	GO:0016020//membrane;GO:0005829//cytosol;GO:0009536//plastid;GO:0005739//mitochondrion;GO:0009570//chloroplast stroma	GO:0003723//RNA binding;GO:0016597//amino acid binding;GO:0005524//ATP binding;GO:0000049//tRNA binding;GO:0043169//cation binding;GO:0032559//adenyl ribonucleotide binding;GO:0008270//zinc ion binding;GO:0004812//aminoacyl-tRNA ligase activity;GO:0004813//alanine-tRNA ligase activity	GO:0006418//tRNA aminoacylation for protein translation;GO:0006400//tRNA modification;GO:0006419//alanyl-tRNA aminoacylation;GO:0009793//embryo development ending in seed dormancy	K01872//alanyl-tRNA synthetase [EC:6.1.1.7]	gi|778712785|ref|XP_011656934.1|//PREDICTED: probable alanine--tRNA ligase, chloroplastic isoform X2 [Cucumis sativus];gi|659094957|ref|XP_008448323.1|//PREDICTED: probable alanine--tRNA ligase, chloroplastic isoform X1 [Cucumis melo];gi|703160739|ref|XP_010112609.1|//putative alanine--tRNA ligase [Morus notabilis];gi|700191513|gb|KGN46717.1|//hypothetical protein Csa_6G127290 [Cucumis sativus];g…
Csa4G618500	23.125	200.116	3.11331	0.000294533	1.47e-05	NA	GO:0016740//transferase activity	NA	K12938//anthocyanidin 5,3-O-glucosyltransferase [EC:2.4.1.-];K08237//hydroquinone glucosyltransferase [EC:2.4.1.218]	gi|778695491|ref|XP_004146061.2|//PREDICTED: anthocyanidin 3-O-glucosyltransferase 2-like [Cucumis sativus]
Csa4G639220	360.337	99.6104	-1.85498	0.0143027	0.00172019	NA	NA	NA	K14499//BRI1 kinase inhibitor 1	gi|778696100|ref|XP_011654106.1|//PREDICTED: BRI1 kinase inhibitor 1 [Cucumis sativus]
Csa4G618520	138.188	486.067	1.81452	0.0134753	0.00159178	NA	NA	NA	K08237//hydroquinone glucosyltransferase [EC:2.4.1.218]	gi|449456653|ref|XP_004146063.1|//PREDICTED: anthocyanidin 3-O-glucosyltransferase 2-like [Cucumis sativus]
Csa5G182750	28.8173	139.671	2.27703	8.61e-05	3.46e-06	NA	NA	NA	K07374//tubulin alpha	gi|778701070|ref|XP_011654959.1|//PREDICTED: AT-hook motif nuclear-localized protein 15-like [Cucumis sativus]
Csa7G014470	19.2059	1.42292	-3.75462	0.00092873	5.84e-05	NA	NA	NA	NA	gi|700188028|gb|KGN43261.1|//hypothetical protein Csa_7G014470 [Cucumis sativus]
Csa4G664370	2434.93	686.843	-1.82583	6.8e-05	2.62e-06	NA	NA	NA	NA	gi|449455728|ref|XP_004145603.1|//PREDICTED: uncharacterized protein LOC101218314 [Cucumis sativus]
Csa3G850630	118.713	767.53	2.69275	1.25e-10	1.54e-12	NA	NA	NA	K04733//interleukin-1 receptor-associated kinase 4 [EC:2.7.11.1];K04382//serine/threonine-protein phosphatase 2A catalytic subunit [EC:3.1.3.16];K04730//interleukin-1 receptor-associated kinase 1 [EC:2.7.11.1];K05349//beta-glucosidase [EC:3.2.1.21]	gi|778688983|ref|XP_011652878.1|//PREDICTED: uncharacterized protein LOC101216184 [Cucumis sativus];gi|700204726|gb|KGN59859.1|//hypothetical protein Csa_3G850630 [Cucumis sativus]
BGI_novel_G000454	32.2745	1.39928	-4.52764	1.51e-05	4.74e-07	GO:0019013//viral nucleocapsid;GO:0031429//box H/ACA snoRNP complex	NA	GO:0042254//ribosome biogenesis;GO:0001522//pseudouridine synthesis	K11128//H/ACA ribonucleoprotein complex subunit 1	gi|449459600|ref|XP_004147534.1|//PREDICTED: putative H/ACA ribonucleoprotein complex subunit 1-like protein 1 [Cucumis sativus]
Csa5G168890	9.22194	1.00742	-3.1944	0.00736759	0.000752512	NA	GO:0016740//transferase activity	NA	K13420//LRR receptor-like serine/threonine-protein kinase FLS2 [EC:2.7.11.1]	gi|700195175|gb|KGN50352.1|//hypothetical protein Csa_5G168890 [Cucumis sativus]
Csa3G359120	694.33	1900.12	1.4524	5.96e-07	1.29e-08	GO:0031224//intrinsic component of membrane;GO:0016021//integral component of membrane	GO:0015405//P-P-bond-hydrolysis-driven transmembrane transporter activity;GO:0005524//ATP binding;GO:0032559//adenyl ribonucleotide binding;GO:0016628//oxidoreductase activity, acting on the CH-CH group of donors, NAD or NADP as acceptor;GO:0017111//nucleoside-triphosphatase activity;GO:0042626//ATPase activity, coupled to transmembrane movement of substances;GO:0016491//oxidoreductase activity	GO:0006810//transport;GO:0055085//transmembrane transport;GO:0009207//purine ribonucleoside triphosphate catabolic process	K05666//ATP-binding cassette, subfamily C (CFTR/MRP), member 2	gi|778680929|ref|XP_004149463.2|//PREDICTED: ABC transporter C family member 10 [Cucumis sativus];gi|590673524|ref|XP_007038917.1|//Multidrug resistance-associated protein 14 isoform 1 [Theobroma cacao]
Csa4G646340	63.8045	222.325	1.80094	1.48e-05	4.62e-07	NA	NA	GO:0050896//response to stimulus	K13993//HSP20 family protein	gi|449447155|ref|XP_004141334.1|//PREDICTED: 17.9 kDa class II heat shock protein-like [Cucumis sativus]
Csa5G569340	1532.11	565.376	-1.43823	0.00406606	0.000360083	NA	NA	NA	NA	gi|449464794|ref|XP_004150114.1|//PREDICTED: NAD(P)H-quinone oxidoreductase subunit L, chloroplastic [Cucumis sativus]
Csa5G241140	4.0355	18.7165	2.21349	0.0272394	0.00393781	NA	NA	NA	K18848//indole-3-acetate O-methyltransferase [EC:2.1.1.278]	gi|449457458|ref|XP_004146465.1|//PREDICTED: probable S-adenosylmethionine-dependent methyltransferase At5g38100 [Cucumis sativus]
Csa6G107320	2575.49	927.783	-1.47299	0.00901116	0.000959871	NA	NA	NA	NA	gi|449445487|ref|XP_004140504.1|//PREDICTED: uncharacterized protein LOC101208463 [Cucumis sativus]
Csa3G280980	308.26	1.2565	-7.93859	1.91e-25	7.73e-28	NA	NA	NA	K14329//agmatine coumaroyltransferase [EC:2.3.1.64 2.3.1.-];K13264//isoflavone 7-O-glucoside-6''-O-malonyltransferase [EC:2.3.1.115]	gi|700202626|gb|KGN57759.1|//hypothetical protein Csa_3G280980 [Cucumis sativus]
Csa4G653420	107.11	254.13	1.24648	0.044104	0.00739101	GO:0016021//integral component of membrane	NA	NA	NA	gi|778697093|ref|XP_011654256.1|//PREDICTED: uncharacterized protein LOC105435327 [Cucumis sativus]
Csa4G308560	11.825	64.6609	2.45105	2.06e-05	6.82e-07	NA	NA	NA	K11968//ariadne-1 [EC:2.3.2.27]	gi|449460305|ref|XP_004147886.1|//PREDICTED: protein yippee-like [Cucumis sativus]
Csa6G526470	4828.98	1994.2	-1.27591	0.00152468	0.000105654	GO:0044424//intracellular part;GO:0005737//cytoplasm	GO:0000287//magnesium ion binding;GO:0003723//RNA binding;GO:0046872//metal ion binding;GO:0004826//phenylalanine-tRNA ligase activity;GO:0005524//ATP binding;GO:0032559//adenyl ribonucleotide binding;GO:0004812//aminoacyl-tRNA ligase activity;GO:0000049//tRNA binding	GO:0006432//phenylalanyl-tRNA aminoacylation;GO:0006418//tRNA aminoacylation for protein translation;GO:0008033//tRNA processing	K01889//phenylalanyl-tRNA synthetase alpha chain [EC:6.1.1.20]	gi|449433501|ref|XP_004134536.1|//PREDICTED: phenylalanine--tRNA ligase, chloroplastic/mitochondrial [Cucumis sativus]
Csa1G533490	710.237	314.236	-1.17645	0.0144421	0.00174006	GO:0005777//peroxisome	GO:0016787//hydrolase activity;GO:0003824//catalytic activity	NA	K02883//large subunit ribosomal protein L18e;K14780//ATP-dependent RNA helicase DHX37/DHR1 [EC:3.6.4.13];K01051//pectinesterase [EC:3.1.1.11]	gi|449470517|ref|XP_004152963.1|//PREDICTED: uncharacterized protein At1g18480 [Cucumis sativus];gi|659114983|ref|XP_008457326.1|//PREDICTED: uncharacterized protein At1g18480 [Cucumis melo]
Csa3G000030	169.239	368.63	1.12311	0.000165229	7.57e-06	NA	NA	NA	NA	gi|700200446|gb|KGN55579.1|//hypothetical protein Csa_3G000030 [Cucumis sativus]
Csa6G087790	13174.2	5153.74	-1.35402	0.00283596	0.000229706	NA	NA	NA	K03255//protein TIF31	gi|700191147|gb|KGN46351.1|//hypothetical protein Csa_6G087790 [Cucumis sativus]
Csa1G068570	67.4561	796.251	3.5612	0.000790972	4.79e-05	NA	NA	NA	K15086//(3S)-linalool synthase [EC:4.2.3.25]	gi|700209493|gb|KGN64589.1|//hypothetical protein Csa_1G068570 [Cucumis sativus]
Csa1G051580	2.41034	19.9283	3.04751	0.0109925	0.00122753	GO:0043231//intracellular membrane-bounded organelle;GO:0005634//nucleus	GO:0003677//DNA binding;GO:0003700//transcription factor activity, sequence-specific DNA binding;GO:0001071//nucleic acid binding transcription factor activity;GO:0046983//protein dimerization activity	GO:0006355//regulation of transcription, DNA-templated;GO:0006351//transcription, DNA-templated	K09264//MADS-box transcription factor, plant;K09260//MADS-box transcription enhancer factor 2A	gi|449454816|ref|XP_004145150.1|//PREDICTED: truncated transcription factor CAULIFLOWER D-like isoform X2 [Cucumis sativus]
Csa2G110250	5722.33	2814.68	-1.02363	0.0021625	0.000164952	GO:0009536//plastid;GO:0009570//chloroplast stroma	GO:0016279//protein-lysine N-methyltransferase activity;GO:0008757//S-adenosylmethionine-dependent methyltransferase activity;GO:0030785//[ribulose-bisphosphate carboxylase]-lysine N-methyltransferase activity	GO:0018023//peptidyl-lysine trimethylation;GO:0006730//one-carbon metabolic process	K00592//[ribulose-bisphosphate carboxylase]-lysine N-methyltransferase [EC:2.1.1.127]	gi|449442309|ref|XP_004138924.1|//PREDICTED: ribulose-1,5 bisphosphate carboxylase/oxygenase large subunit N-methyltransferase, chloroplastic [Cucumis sativus]
Csa3G792050	120.925	321.054	1.40871	0.0132261	0.00155151	NA	NA	NA	K05605//3-hydroxyisobutyryl-CoA hydrolase [EC:3.1.2.4]	gi|449437542|ref|XP_004136551.1|//PREDICTED: probable strigolactone esterase D14 homolog [Cucumis sativus]
Csa2G401370	776.912	368.828	-1.0748	0.00657997	0.000656856	NA	NA	NA	NA	gi|449441782|ref|XP_004138661.1|//PREDICTED: uncharacterized protein LOC101221371 [Cucumis sativus]
Csa7G447950	3404.64	1350.15	-1.33438	2.12e-05	7.07e-07	GO:0016021//integral component of membrane	GO:0005524//ATP binding;GO:0004672//protein kinase activity	GO:0006468//protein phosphorylation	K04730//interleukin-1 receptor-associated kinase 1 [EC:2.7.11.1]	gi|778729509|ref|XP_011659594.1|//PREDICTED: protein STRUBBELIG-RECEPTOR FAMILY 7 isoform X1 [Cucumis sativus]
Csa6G511110	25.8913	73.2965	1.50127	0.0445572	0.00751569	NA	NA	NA	NA	gi|700193840|gb|KGN49044.1|//hypothetical protein Csa_6G511110 [Cucumis sativus]
Csa5G544060	33.2417	111.526	1.74631	0.0152932	0.0018728	NA	NA	NA	K05275//pyridoxine 4-dehydrogenase [EC:1.1.1.65]	gi|778703844|ref|XP_011655441.1|//PREDICTED: B3 domain-containing protein At2g31420-like [Cucumis sativus]
Csa3G882940	53.0553	147.362	1.4738	0.00966922	0.00104487	NA	NA	NA	K04730//interleukin-1 receptor-associated kinase 1 [EC:2.7.11.1]	gi|449437324|ref|XP_004136442.1|//PREDICTED: pollen receptor-like kinase 2 [Cucumis sativus];gi|700205050|gb|KGN60183.1|//hypothetical protein Csa_3G882940 [Cucumis sativus]
Csa6G046240	38.7363	171.049	2.14265	0.0187164	0.00241549	NA	NA	NA	K05674//ATP-binding cassette, subfamily C (CFTR/MRP), member 10;K08869//aarF domain-containing kinase;K01184//polygalacturonase [EC:3.2.1.15];K17613//calcineurin-binding protein cabin-1	gi|449446301|ref|XP_004140910.1|//PREDICTED: transcription factor DIVARICATA [Cucumis sativus]
Csa4G165860	12.565	265.134	4.39924	7.29e-09	1.16e-10	NA	NA	NA	NA	gi|700198683|gb|KGN53841.1|//hypothetical protein Csa_4G165860 [Cucumis sativus]
BGI_novel_G000219	17.9851	94.2154	2.38916	0.0143486	0.00172672	NA	NA	NA	K15032//mTERF domain-containing protein, mitochondrial	gi|778678813|ref|XP_011651039.1|//PREDICTED: uncharacterized protein LOC101221269 isoform X1 [Cucumis sativus]
Csa3G889170	106.327	52.5572	-1.01654	0.0308785	0.00466315	GO:0044464//cell part	NA	NA	NA	gi|449437024|ref|XP_004136292.1|//PREDICTED: uncharacterized protein LOC101214135 [Cucumis sativus]
Csa3G510960	221.552	59.9863	-1.88494	0.00179892	0.000129855	NA	NA	NA	K09338//homeobox-leucine zipper protein	gi|778681455|ref|XP_004149840.2|//PREDICTED: homeobox-leucine zipper protein HAT22 [Cucumis sativus]
Csa1G525300	638.499	92.1367	-2.79284	1.03e-17	6.76e-20	NA	NA	NA	K06700//proteasome inhibitor subunit 1 (PI31)	gi|449473730|ref|XP_004153966.1|//PREDICTED: uncharacterized protein LOC101213402 [Cucumis sativus]
Csa1G145920	248.074	110.309	-1.16922	0.00502417	0.0004684	NA	NA	NA	K09646//serine carboxypeptidase 1 [EC:3.4.16.-]	gi|449443394|ref|XP_004139462.1|//PREDICTED: serine carboxypeptidase-like 51 [Cucumis sativus]
Csa5G003620	49.004	240.923	2.2976	7.79e-06	2.2e-07	NA	NA	NA	K17604//zinc finger SWIM domain-containing protein 3	gi|778697971|ref|XP_011654451.1|//PREDICTED: protein FAR1-RELATED SEQUENCE 11 [Cucumis sativus];gi|700194393|gb|KGN49570.1|//hypothetical protein Csa_5G003620 [Cucumis sativus]
Csa3G745010	304.064	56.463	-2.429	0.00582328	0.000560567	NA	GO:0016757//transferase activity, transferring glycosyl groups	NA	K13496//UDP-glucosyl transferase 73C [EC:2.4.1.-]	gi|778688822|ref|XP_011652847.1|//PREDICTED: UDP-glycosyltransferase 73C2-like [Cucumis sativus]
Csa3G644790	259.085	531.444	1.03649	0.000382775	2.02e-05	NA	NA	NA	K10781//fatty acyl-ACP thioesterase B [EC:3.1.2.14 3.1.2.21]	gi|700203307|gb|KGN58440.1|//hypothetical protein Csa_3G644790 [Cucumis sativus]
Csa3G020080	16.4795	193.969	3.55708	9.26e-06	2.71e-07	NA	NA	NA	K13993//HSP20 family protein	gi|778675417|ref|XP_004147203.2|//PREDICTED: small heat shock protein, chloroplastic-like isoform X2 [Cucumis sativus]
Csa6G292430	542.325	122.462	-2.14682	0.000470171	2.59e-05	NA	NA	NA	K08472//mlo protein	gi|778714352|ref|XP_011657218.1|//PREDICTED: MLO-like protein 6 isoform X1 [Cucumis sativus]
Csa3G777660	75.6215	2.28647	-5.04761	1.36e-07	2.57e-09	NA	NA	NA	NA	gi|449462936|ref|XP_004149191.1|//PREDICTED: casparian strip membrane protein 2 [Cucumis sativus]
Csa5G266320	1287.93	278.945	-2.207	4.25e-12	4.48e-14	NA	NA	NA	K10706//senataxin [EC:3.6.4.-]	gi|778701798|ref|XP_011655089.1|//PREDICTED: uncharacterized protein LOC105435477 [Cucumis sativus]
Csa1G032440	1576.2	494.347	-1.67286	0.00505351	0.000473326	NA	NA	NA	K12133//MYB-related transcription factor LHY;K11323//histone arginine demethylase JMJD6 [EC:1.14.11.-]	gi|700208878|gb|KGN63974.1|//hypothetical protein Csa_1G032440 [Cucumis sativus]
Csa6G410660	4880.28	1811.77	-1.42957	0.000390306	2.08e-05	NA	NA	NA	K02838//ribosome recycling factor	gi|449444671|ref|XP_004140097.1|//PREDICTED: ribosome-recycling factor, chloroplastic isoform X1 [Cucumis sativus]
Csa2G362450	450.016	1056.73	1.23156	0.00539378	0.000511949	NA	GO:0016614//oxidoreductase activity, acting on CH-OH group of donors;GO:0019139//cytokinin dehydrogenase activity;GO:0016645//oxidoreductase activity, acting on the CH-NH group of donors;GO:0050660//flavin adenine dinucleotide binding;GO:0050662//coenzyme binding	GO:0009690//cytokinin metabolic process;GO:0006725//cellular aromatic compound metabolic process;GO:0055114//oxidation-reduction process	K00279//cytokinin dehydrogenase [EC:1.5.99.12]	gi|778671463|ref|XP_011649640.1|//PREDICTED: cytokinin dehydrogenase 5 [Cucumis sativus]
Csa3G017110	53.6543	172.805	1.68738	0.0147454	0.00178299	NA	NA	NA	K02605//origin recognition complex subunit 3	gi|659095793|ref|XP_008448771.1|//PREDICTED: uncharacterized protein LOC103490836 [Cucumis melo];gi|449459012|ref|XP_004147240.1|//PREDICTED: uncharacterized protein LOC101207186 [Cucumis sativus]
Csa3G625650	661.738	130.57	-2.34143	1.25e-08	2.03e-10	GO:0031224//intrinsic component of membrane	NA	GO:0006810//transport	K08511//vesicle-associated membrane protein 72	gi|449468628|ref|XP_004152023.1|//PREDICTED: vesicle-associated membrane protein 722 [Cucumis sativus]
Csa3G011090	26.1743	3.70404	-2.82098	0.00389887	0.000339693	NA	NA	NA	NA	gi|778688300|ref|XP_011652714.1|//PREDICTED: uncharacterized protein DDB_G0290685-like [Cucumis sativus]
Csa3G781040	272.976	642.26	1.23438	0.00129011	8.69e-05	NA	GO:0016787//hydrolase activity	NA	K08311//putative (di)nucleoside polyphosphate hydrolase [EC:3.6.1.-]	gi|700204070|gb|KGN59203.1|//hypothetical protein Csa_3G781040 [Cucumis sativus];gi|778684462|ref|XP_011652033.1|//PREDICTED: nudix hydrolase 26, chloroplastic-like [Cucumis sativus]
Csa7G389490	29.9036	164.222	2.45725	6.71e-06	1.86e-07	NA	NA	NA	NA	gi|449462350|ref|XP_004148904.1|//PREDICTED: protein FANTASTIC FOUR 3-like [Cucumis sativus]
Csa7G396450	205.02	64.2298	-1.67445	2.33e-07	4.67e-09	NA	GO:0000166//nucleotide binding;GO:0017111//nucleoside-triphosphatase activity;GO:0016491//oxidoreductase activity	GO:0006810//transport;GO:0008152//metabolic process;GO:0009987//cellular process	K05665//ATP-binding cassette, subfamily C (CFTR/MRP), member 1	gi|778728020|ref|XP_004136033.2|//PREDICTED: ABC transporter C family member 14-like [Cucumis sativus]
Csa4G410810	91.0181	231.858	1.34902	0.0373068	0.00596448	NA	NA	NA	NA	gi|700199470|gb|KGN54628.1|//hypothetical protein Csa_4G410810 [Cucumis sativus]
Csa2G357290	1424.36	470.695	-1.59745	0.0004614	2.53e-05	GO:0010287//plastoglobule;GO:0009535//chloroplast thylakoid membrane;GO:0009782//photosystem I antenna complex;GO:0016021//integral component of membrane;GO:0009536//plastid;GO:0009941//chloroplast envelope	GO:0031409//pigment binding;GO:0046872//metal ion binding;GO:0016168//chlorophyll binding	GO:0009768//photosynthesis, light harvesting in photosystem I;GO:0006091//generation of precursor metabolites and energy;GO:0009416//response to light stimulus;GO:0018298//protein-chromophore linkage	K08911//light-harvesting complex I chlorophyll a/b binding protein 5	gi|449466336|ref|XP_004150882.1|//PREDICTED: chlorophyll a-b binding protein 4, chloroplastic [Cucumis sativus]
Csa3G098040	154.137	346.006	1.16658	0.0275354	0.00400448	GO:0005622//intracellular;GO:0016021//integral component of membrane;GO:0005886//plasma membrane	GO:0004709//MAP kinase kinase kinase activity;GO:0005524//ATP binding;GO:0032559//adenyl ribonucleotide binding;GO:0004672//protein kinase activity;GO:0004702//receptor signaling protein serine/threonine kinase activity;GO:0005516//calmodulin binding	GO:0006464//cellular protein modification process;GO:0006468//protein phosphorylation;GO:0000186//activation of MAPKK activity	K04733//interleukin-1 receptor-associated kinase 4 [EC:2.7.11.1];K04730//interleukin-1 receptor-associated kinase 1 [EC:2.7.11.1]	gi|778676214|ref|XP_011650547.1|//PREDICTED: probable leucine-rich repeat receptor-like serine/threonine-protein kinase At5g15730 isoform X2 [Cucumis sativus];gi|225461166|ref|XP_002282916.1|//PREDICTED: probable leucine-rich repeat receptor-like serine/threonine-protein kinase At5g15730 [Vitis vinifera];gi|778676211|ref|XP_011650546.1|//PREDICTED: probable leucine-rich repeat receptor-like serin…
Csa6G449290	606.543	290.088	-1.06412	0.0444002	0.007477	NA	NA	NA	NA	gi|449451245|ref|XP_004143372.1|//PREDICTED: uncharacterized protein LOC101206149 [Cucumis sativus]
Csa6G046300	6.93109	55.7528	3.00789	6.27e-06	1.73e-07	NA	NA	NA	NA	gi|778710444|ref|XP_004140993.2|//PREDICTED: transcription repressor OFP13-like [Cucumis sativus]
Csa1G001440	1.48252	11.6455	2.97365	0.0107076	0.0011844	NA	NA	NA	NA	gi|700208376|gb|KGN63472.1|//hypothetical protein Csa_1G001440 [Cucumis sativus]
Csa3G822370	6881.45	2373.88	-1.53547	1.09e-05	3.24e-07	GO:0044424//intracellular part	GO:0008408//3'-5' exonuclease activity;GO:0003723//RNA binding;GO:0016779//nucleotidyltransferase activity;GO:0004654//polyribonucleotide nucleotidyltransferase activity;GO:0000175//3'-5'-exoribonuclease activity;GO:0003676//nucleic acid binding	GO:0006401//RNA catabolic process;GO:0006396//RNA processing;GO:0010467//gene expression;GO:0090503//RNA phosphodiester bond hydrolysis, exonucleolytic;GO:0006402//mRNA catabolic process	K00962//polyribonucleotide nucleotidyltransferase [EC:2.7.7.8]	gi|778685323|ref|XP_011652202.1|//PREDICTED: probable polyribonucleotide nucleotidyltransferase 1, chloroplastic [Cucumis sativus]
Csa6G523340	602.672	1303.67	1.11313	4.55e-06	1.22e-07	GO:0005768//endosome;GO:0005783//endoplasmic reticulum;GO:0016021//integral component of membrane;GO:0005802//trans-Golgi network	GO:0004571//mannosyl-oligosaccharide 1,2-alpha-mannosidase activity;GO:0005509//calcium ion binding	GO:0030433//ER-associated ubiquitin-dependent protein catabolic process;GO:0006491//N-glycan processing;GO:0097466//glycoprotein ERAD pathway	K01230//mannosyl-oligosaccharide alpha-1,2-mannosidase [EC:3.2.1.113]	gi|449433593|ref|XP_004134582.1|//PREDICTED: mannosyl-oligosaccharide 1,2-alpha-mannosidase MNS3 [Cucumis sativus];gi|566166397|ref|XP_002306001.2|//glycoside hydrolase family 47 family protein [Populus trichocarpa]
Csa6G107910	83.891	222.844	1.40945	0.0120181	0.00138203	NA	NA	NA	K13422//transcription factor MYC2	gi|449445714|ref|XP_004140617.1|//PREDICTED: transcription factor MYC2-like [Cucumis sativus]
Csa4G082310	1555.38	673.339	-1.20786	0.0009071	5.67e-05	NA	GO:0016765//transferase activity, transferring alkyl or aryl (other than methyl) groups	GO:0006720//isoprenoid metabolic process	K05356//all-trans-nonaprenyl-diphosphate synthase [EC:2.5.1.84 2.5.1.85]	gi|778691454|ref|XP_011653281.1|//PREDICTED: probable solanesyl-diphosphate synthase 3, chloroplastic [Cucumis sativus]
Csa4G095550	5394.43	2283.19	-1.24042	0.000921346	5.78e-05	GO:0044424//intracellular part	GO:0043169//cation binding;GO:0046872//metal ion binding;GO:0005515//protein binding;GO:0005524//ATP binding;GO:0032559//adenyl ribonucleotide binding;GO:0031072//heat shock protein binding;GO:0051082//unfolded protein binding	GO:0044267//cellular protein metabolic process;GO:0006457//protein folding;GO:0006950//response to stress;GO:0009408//response to heat	K03686//molecular chaperone DnaJ	gi|449438837|ref|XP_004137194.1|//PREDICTED: dnaJ homolog 1, mitochondrial isoform X1 [Cucumis sativus];gi|778691779|ref|XP_011653349.1|//PREDICTED: dnaJ homolog 1, mitochondrial isoform X2 [Cucumis sativus]
Csa6G408800	104.81	272.205	1.37692	1.79e-05	5.79e-07	NA	NA	NA	NA	gi|449444911|ref|XP_004140217.1|//PREDICTED: EID1-like F-box protein 3 [Cucumis sativus]
Csa4G308640	1061.88	344.547	-1.62385	0.000701852	4.14e-05	GO:0031224//intrinsic component of membrane;GO:0016021//integral component of membrane	NA	NA	K13946//auxin influx carrier (AUX1 LAX family)	gi|778693760|ref|XP_011653685.1|//PREDICTED: auxin transporter-like protein 4 [Cucumis sativus];gi|659131767|ref|XP_008465848.1|//PREDICTED: auxin transporter-like protein 4 [Cucumis melo]
Csa3G099680	494.009	8843.09	4.16194	3.37e-42	4.87e-45	GO:0009536//plastid	NA	GO:0006091//generation of precursor metabolites and energy	K08914//light-harvesting complex II chlorophyll a/b binding protein 3	gi|449463148|ref|XP_004149296.1|//PREDICTED: chlorophyll a-b binding protein 13, chloroplastic [Cucumis sativus]
Csa4G652850	150.748	9.04351	-4.05911	2.09e-10	2.67e-12	GO:0044464//cell part	GO:0003676//nucleic acid binding	NA	K11446//histone demethylase JARID1 [EC:1.14.11.-]	gi|449455571|ref|XP_004145526.1|//PREDICTED: high mobility group B protein 9 [Cucumis sativus]
Csa4G436980	557.849	1597.37	1.51775	1.38e-07	2.61e-09	NA	NA	NA	K14492//two-component response regulator ARR-A family	gi|700199569|gb|KGN54727.1|//hypothetical protein Csa_4G436980 [Cucumis sativus];gi|449453183|ref|XP_004144338.1|//PREDICTED: two-component response regulator ARR8 [Cucumis sativus]
Csa5G168880	3.44168	39.6218	3.52511	0.000131811	5.79e-06	NA	NA	NA	NA	gi|700195174|gb|KGN50351.1|//hypothetical protein Csa_5G168880 [Cucumis sativus]
Csa3G728090	2850.36	1259.37	-1.17844	0.00594669	0.000575883	GO:0044424//intracellular part	GO:0008135//translation factor activity, RNA binding	GO:0006518//peptide metabolic process;GO:0006412//translation	K02356//elongation factor P	gi|449439803|ref|XP_004137675.1|//PREDICTED: uncharacterized protein LOC101222385 [Cucumis sativus]
Csa5G524820	641.914	28.8652	-4.47498	2.54e-24	1.1e-26	NA	NA	NA	NA	gi|778703746|ref|XP_011655421.1|//PREDICTED: uncharacterized protein LOC105435526 [Cucumis sativus]
Csa2G416250	769.2	342.201	-1.16851	0.00980911	0.00106734	NA	NA	NA	K10999//cellulose synthase A [EC:2.4.1.12]	gi|778673453|ref|XP_004151936.2|//PREDICTED: cellulose synthase-like protein H1 [Cucumis sativus]
Csa5G149880	722.171	147.359	-2.293	1.04e-08	1.68e-10	NA	NA	NA	K01194//alpha,alpha-trehalase [EC:3.2.1.28]	gi|778699376|ref|XP_004143867.2|//PREDICTED: probable trehalase [Cucumis sativus]
Csa2G363020	530.316	196.792	-1.43018	2.17e-05	7.3e-07	NA	GO:0043169//cation binding;GO:0016791//phosphatase activity	NA	NA	gi|449469927|ref|XP_004152670.1|//PREDICTED: purple acid phosphatase 2 [Cucumis sativus]
Csa6G062340	1731.63	768.623	-1.17178	0.00389267	0.000338542	NA	NA	NA	NA	gi|449454446|ref|XP_004144966.1|//PREDICTED: uncharacterized protein At4g15545-like [Cucumis sativus]
Csa7G378470	130.277	37.0319	-1.81474	9.58e-05	3.94e-06	NA	GO:0016787//hydrolase activity	NA	K16818//phospholipase A1 [EC:3.1.1.32]	gi|449458434|ref|XP_004146952.1|//PREDICTED: phospholipase A1-Igamma1, chloroplastic [Cucumis sativus]
Csa6G366260	230.086	498.021	1.11404	0.0453109	0.00770674	NA	NA	NA	K13691//pathogen-inducible salicylic acid glucosyltransferase [EC:2.4.1.-]	gi|778715379|ref|XP_004144267.2|//PREDICTED: UDP-glycosyltransferase 74F1-like [Cucumis sativus]
Csa4G637710	558.148	268.273	-1.05695	0.0242779	0.00337876	GO:0009536//plastid	GO:0003723//RNA binding	GO:0006412//translation	K02518//translation initiation factor IF-1	gi|778695943|ref|XP_011654076.1|//PREDICTED: translation initiation factor IF-1, chloroplastic [Cucumis sativus]
Csa7G258340	239.749	549.901	1.19765	0.00141365	9.66e-05	NA	GO:0016301//kinase activity	GO:0048017//inositol lipid-mediated signaling;GO:0046488//phosphatidylinositol metabolic process	K00888//phosphatidylinositol 4-kinase A [EC:2.7.1.67]	gi|700189099|gb|KGN44332.1|//hypothetical protein Csa_7G258340 [Cucumis sativus]
Csa5G139390	1486.63	59.6743	-4.63879	7.7e-32	1.93e-34	NA	NA	NA	K08819//cyclin-dependent kinase 12/13 [EC:2.7.11.22 2.7.11.23];K14411//RNA-binding protein Musashi	gi|778698863|ref|XP_004145987.2|//PREDICTED: protein IQ-DOMAIN 1-like [Cucumis sativus]
Csa3G168910	2558.61	1252.88	-1.03011	0.000239102	1.15e-05	GO:0044424//intracellular part	GO:0032559//adenyl ribonucleotide binding;GO:0016773//phosphotransferase activity, alcohol group as acceptor	GO:0016310//phosphorylation;GO:0019318//hexose metabolic process	K18674//N-acetylgalactosamine kinase [EC:2.7.1.157]	gi|778679108|ref|XP_011651088.1|//PREDICTED: galactokinase [Cucumis sativus]
Csa4G075740	21.1561	2.49853	-3.08192	0.00771326	0.000795618	NA	NA	NA	NA	gi|700198386|gb|KGN53544.1|//hypothetical protein Csa_4G075740 [Cucumis sativus]
Csa6G040640	9.00097	28.9	1.68292	0.0281921	0.00412578	NA	NA	NA	K09422//myb proto-oncogene protein, plant	gi|778710158|ref|XP_004140978.2|//PREDICTED: transcription factor MYB108-like [Cucumis sativus]
Csa2G006240	6019.66	1849.84	-1.70228	0.00012121	5.19e-06	NA	NA	NA	NA	gi|449443083|ref|XP_004139310.1|//PREDICTED: uncharacterized protein LOC101221053 [Cucumis sativus]
Csa1G045600	12931.3	5886.97	-1.13527	0.00383199	0.000332315	GO:0031224//intrinsic component of membrane;GO:0016021//integral component of membrane	GO:0042625//ATPase coupled ion transmembrane transporter activity;GO:0046872//metal ion binding;GO:0005524//ATP binding;GO:0032559//adenyl ribonucleotide binding;GO:0008553//hydrogen-exporting ATPase activity, phosphorylative mechanism	GO:0006754//ATP biosynthetic process;GO:1902600//hydrogen ion transmembrane transport;GO:0009206//purine ribonucleoside triphosphate biosynthetic process;GO:0006811//ion transport;GO:0009207//purine ribonucleoside triphosphate catabolic process	K01535//H+-transporting ATPase [EC:3.6.3.6]	gi|700209166|gb|KGN64262.1|//hypothetical protein Csa_1G045600 [Cucumis sativus];gi|802652789|ref|XP_012080196.1|//PREDICTED: ATPase 11, plasma membrane-type [Jatropha curcas]
Csa3G009490	4239.12	1936.62	-1.13022	0.00341676	0.000287939	GO:0032991//macromolecular complex	GO:0005488//binding	NA	K13126//polyadenylate-binding protein	gi|778675028|ref|XP_011650340.1|//PREDICTED: 29 kDa ribonucleoprotein A, chloroplastic [Cucumis sativus]
Csa3G181440	923.842	353.245	-1.38698	0.00411219	0.000365951	NA	GO:0004672//protein kinase activity	NA	K13415//protein brassinosteroid insensitive 1 [EC:2.7.10.1 2.7.11.1]	gi|700202224|gb|KGN57357.1|//hypothetical protein Csa_3G181440 [Cucumis sativus]
Csa3G892200	1.60498	9.79685	2.60977	0.0361461	0.00572322	NA	NA	NA	NA	gi|700205133|gb|KGN60266.1|//hypothetical protein Csa_3G892200 [Cucumis sativus]
Csa6G042490	3191.5	245.062	-3.70302	1.64e-16	1.2e-18	GO:0044424//intracellular part	GO:0043169//cation binding;GO:0019203//carbohydrate phosphatase activity	GO:0005975//carbohydrate metabolic process	K03841//fructose-1,6-bisphosphatase I [EC:3.1.3.11]	gi|449446261|ref|XP_004140890.1|//PREDICTED: fructose-1,6-bisphosphatase, cytosolic [Cucumis sativus]
Csa2G385070	1569.51	429.901	-1.86824	4.04e-09	6.16e-11	GO:0016021//integral component of membrane	NA	NA	K18678//phytol kinase [EC:2.7.1.182]	gi|778672753|ref|XP_011649863.1|//PREDICTED: probable phytol kinase 1, chloroplastic isoform X1 [Cucumis sativus]
Csa6G151810	42.7993	1150.55	4.74859	6.91e-06	1.93e-07	GO:0005783//endoplasmic reticulum	GO:0080019//fatty-acyl-CoA reductase (alcohol-forming) activity	GO:0010025//wax biosynthetic process;GO:0055114//oxidation-reduction process	K13356//alcohol-forming fatty acyl-CoA reductase [EC:1.2.1.84]	gi|700191740|gb|KGN46944.1|//hypothetical protein Csa_6G151810 [Cucumis sativus];gi|449456126|ref|XP_004145801.1|//PREDICTED: fatty acyl-CoA reductase 3 [Cucumis sativus]
Csa3G179100	89.4575	197.196	1.14035	0.0473203	0.00817839	NA	NA	NA	NA	gi|778688535|ref|XP_011652770.1|//PREDICTED: uncharacterized protein LOC101212506 [Cucumis sativus]
Csa7G318990	87.2777	1781.21	4.3511	8.8e-11	1.06e-12	NA	NA	NA	NA	gi|449443818|ref|XP_004139673.1|//PREDICTED: pathogen-related protein [Cucumis sativus]
Csa5G609660	2119.24	749.304	-1.49992	1.55e-06	3.77e-08	GO:0005622//intracellular	GO:0008898//S-adenosylmethionine-homocysteine S-methyltransferase activity;GO:0008270//zinc ion binding;GO:0008172//S-methyltransferase activity	GO:0006730//one-carbon metabolic process;GO:0032259//methylation;GO:0009086//methionine biosynthetic process	K00547//homocysteine S-methyltransferase [EC:2.1.1.10]	gi|778705989|ref|XP_004135402.2|//PREDICTED: zinc finger protein CONSTANS-LIKE 6-like [Cucumis sativus];gi|449434616|ref|XP_004135092.1|//PREDICTED: homocysteine S-methyltransferase 1 [Cucumis sativus]
Csa5G578990	16.9094	2.40699	-2.81253	0.0138838	0.00165542	NA	NA	NA	NA	gi|778704235|ref|XP_011655500.1|//PREDICTED: GEM-like protein 7 [Cucumis sativus]
Csa3G760550	90.2753	215.572	1.25577	0.0085592	0.000904696	NA	NA	NA	K06911//uncharacterized protein	gi|449465069|ref|XP_004150251.1|//PREDICTED: pirin-like protein [Cucumis sativus]
Csa4G649650	43.8492	144.098	1.71643	0.00271523	0.000217836	NA	NA	NA	NA	gi|700200237|gb|KGN55395.1|//hypothetical protein Csa_4G649650 [Cucumis sativus]
Csa1G042790	26.117	5.81255	-2.16775	0.0277875	0.00405585	GO:0032991//macromolecular complex;GO:0015630//microtubule cytoskeleton	GO:0032561//guanyl ribonucleotide binding;GO:0017111//nucleoside-triphosphatase activity	GO:0007017//microtubule-based process;GO:0009207//purine ribonucleoside triphosphate catabolic process;GO:0043623//cellular protein complex assembly	K07375//tubulin beta	gi|659066850|ref|XP_008464297.1|//PREDICTED: tubulin beta chain-like [Cucumis melo]
Csa4G627120	1.28856	30.5396	4.56685	8.94e-06	2.6e-07	NA	GO:0003824//catalytic activity	NA	K17508//protein phosphatase PTC7 [EC:3.1.3.16]	gi|449456709|ref|XP_004146091.1|//PREDICTED: probable protein phosphatase 2C 55 [Cucumis sativus]
Csa7G372340	1259.29	622.976	-1.01536	0.0156116	0.00192232	GO:0005887//integral component of plasma membrane;GO:0009941//chloroplast envelope	GO:0005342//organic acid transmembrane transporter activity	GO:1903825//organic acid transmembrane transport	K03453//bile acid:Na+ symporter, BASS family	gi|700189455|gb|KGN44688.1|//hypothetical protein Csa_7G372340 [Cucumis sativus];gi|449465294|ref|XP_004150363.1|//PREDICTED: probable sodium/metabolite cotransporter BASS3, chloroplastic [Cucumis sativus]
Csa2G010390	2.86936	89.3333	4.9604	5.98e-08	1.08e-09	GO:0030312//external encapsulating structure	NA	GO:0006952//defense response	NA	gi|449442941|ref|XP_004139239.1|//PREDICTED: pathogenesis-related protein PR-4 [Cucumis sativus]
Csa3G777670	103.651	234.899	1.18031	0.019768	0.00259974	NA	GO:0005488//binding	NA	K13195//cold-inducible RNA-binding protein	gi|449462934|ref|XP_004149190.1|//PREDICTED: glycine-rich RNA-binding protein 4, mitochondrial isoform X1 [Cucumis sativus]
Csa3G117400	92.8344	34.8155	-1.41493	0.0130336	0.00152402	NA	NA	NA	NA	gi|778676654|ref|XP_011650633.1|//PREDICTED: zinc finger protein ZAT1 [Cucumis sativus]
Csa6G495750	48.1144	364.807	2.92259	1.74e-07	3.39e-09	NA	NA	NA	NA	gi|449448206|ref|XP_004141857.1|//PREDICTED: uncharacterized protein LOC101222947 [Cucumis sativus]
Csa3G879500	282.053	114.171	-1.30477	0.0221416	0.00299827	NA	GO:0005096//GTPase activator activity	GO:0043547//positive regulation of GTPase activity	K12486//stromal membrane-associated protein;K15044//Arf-GAP domain and FG repeats-containing protein 1	gi|778687078|ref|XP_011652503.1|//PREDICTED: probable ADP-ribosylation factor GTPase-activating protein AGD5 [Cucumis sativus]
BGI_novel_G000353	113.085	47.1884	-1.26091	0.00359472	0.000307613	NA	NA	NA	K03654//ATP-dependent DNA helicase RecQ [EC:3.6.4.12]	gi|659082754|ref|XP_008442015.1|//PREDICTED: Werner syndrome ATP-dependent helicase homolog isoform X1 [Cucumis melo]
BGI_novel_G000331	1803.09	869.489	-1.05223	0.00468363	0.00042966	NA	GO:0005509//calcium ion binding	NA	K13448//calcium-binding protein CML	gi|449468778|ref|XP_004152098.1|//PREDICTED: calmodulin-like protein 3 [Cucumis sativus]
Csa1G595850	544.027	1219.16	1.16413	0.00216993	0.000165833	NA	NA	NA	NA	gi|449452550|ref|XP_004144022.1|//PREDICTED: protein ELF4-LIKE 4 [Cucumis sativus]
Csa6G376250	2.13605	13.4005	2.64927	0.0271405	0.00391437	NA	NA	NA	K13448//calcium-binding protein CML	gi|449463432|ref|XP_004149438.1|//PREDICTED: probable calcium-binding protein CML44 [Cucumis sativus]
Csa5G609110	134.35	476.102	1.82528	9.74e-10	1.33e-11	NA	NA	NA	NA	gi|700196897|gb|KGN52074.1|//hypothetical protein Csa_5G609110 [Cucumis sativus]
Csa3G203270	598.248	289.3	-1.04818	0.026889	0.0038715	NA	NA	NA	K01876//aspartyl-tRNA synthetase [EC:6.1.1.12];K08332//vacuolar protein 8	gi|449445886|ref|XP_004140703.1|//PREDICTED: U-box domain-containing protein 26-like [Cucumis sativus]
Csa4G062920	1076.83	3571.6	1.72978	2.31e-05	7.85e-07	NA	GO:0016491//oxidoreductase activity	GO:0055114//oxidation-reduction process	K17839//polyamine oxidase [EC:1.5.3.17 1.5.3.-]	gi|449460022|ref|XP_004147745.1|//PREDICTED: probable polyamine oxidase 2 [Cucumis sativus];gi|743867474|ref|XP_011032740.1|//PREDICTED: probable polyamine oxidase 2 [Populus euphratica];gi|947049508|gb|KRG99036.1|//hypothetical protein GLYMA_18G116300 [Glycine max]
Csa6G513460	4067.15	1630.32	-1.31887	0.000562756	3.21e-05	GO:0044424//intracellular part;GO:0005739//mitochondrion;GO:0009570//chloroplast stroma	GO:0004823//leucine-tRNA ligase activity;GO:0005524//ATP binding;GO:0002161//aminoacyl-tRNA editing activity;GO:0032559//adenyl ribonucleotide binding;GO:0004812//aminoacyl-tRNA ligase activity	GO:0006418//tRNA aminoacylation for protein translation;GO:0006429//leucyl-tRNA aminoacylation;GO:0006450//regulation of translational fidelity;GO:0009793//embryo development ending in seed dormancy	K01869//leucyl-tRNA synthetase [EC:6.1.1.4]	gi|700193878|gb|KGN49082.1|//hypothetical protein Csa_6G513460 [Cucumis sativus]
Csa5G139430	4695.22	683.619	-2.77993	6.74e-08	1.22e-09	NA	NA	NA	K01051//pectinesterase [EC:3.1.1.11]	gi|778698893|ref|XP_011654619.1|//PREDICTED: probable pectinesterase/pectinesterase inhibitor 61 [Cucumis sativus]
BGI_novel_G000734	21.244	61.8183	1.54098	0.0364308	0.00577882	GO:0005783//endoplasmic reticulum;GO:0005794//Golgi apparatus;GO:0016021//integral component of membrane	NA	GO:0050832//defense response to fungus;GO:0009834//plant-type secondary cell wall biogenesis;GO:0009737//response to abscisic acid	NA	gi|659116925|ref|XP_008458332.1|//PREDICTED: CAS1 domain-containing protein 1 [Cucumis melo]
Csa6G516990	3.04341	16.2369	2.41552	0.0405258	0.00662698	NA	NA	NA	NA	gi|700193987|gb|KGN49191.1|//hypothetical protein Csa_6G516990 [Cucumis sativus]
Csa4G095600	4283.06	1584.97	-1.43419	0.00174518	0.000125136	NA	NA	NA	K02904//large subunit ribosomal protein L29	gi|449438829|ref|XP_004137190.1|//PREDICTED: 50S ribosomal protein L29, chloroplastic [Cucumis sativus]
Csa3G002780	18406.8	4711.07	-1.96611	9.9e-06	2.92e-07	GO:0034357//photosynthetic membrane	GO:0000166//nucleotide binding;GO:0050662//coenzyme binding;GO:0008937//ferredoxin-NAD(P) reductase activity	GO:0008152//metabolic process	K02641//ferredoxin--NADP+ reductase [EC:1.18.1.2]	gi|700200526|gb|KGN55659.1|//hypothetical protein Csa_3G002780 [Cucumis sativus]
Csa2G194880	131.71	35.3283	-1.89847	0.0113406	0.00127627	NA	NA	NA	K17609//nucleoredoxin [EC:1.8.1.8]	gi|778668871|ref|XP_011649166.1|//PREDICTED: uncharacterized protein LOC101204570 [Cucumis sativus]
Csa7G431440	413.669	149.097	-1.47222	3.09e-05	1.1e-06	NA	GO:0050737//O-hydroxycinnamoyltransferase activity	NA	K13065//shikimate O-hydroxycinnamoyltransferase [EC:2.3.1.133]	gi|700189979|gb|KGN45212.1|//hypothetical protein Csa_7G431440 [Cucumis sativus]
Csa3G889800	1027.03	2526.95	1.29892	0.00227817	0.000176488	GO:0005737//cytoplasm	GO:0003755//peptidyl-prolyl cis-trans isomerase activity;GO:0019211//phosphatase activator activity	GO:0000413//protein peptidyl-prolyl isomerization;GO:0043085//positive regulation of catalytic activity	K10268//F-box and leucine-rich repeat protein 2/20;K17605//serine/threonine-protein phosphatase 2A activator	gi|778687409|ref|XP_011652558.1|//PREDICTED: F-box protein FBW2 [Cucumis sativus];gi|449437002|ref|XP_004136281.1|//PREDICTED: serine/threonine-protein phosphatase 2A activator isoform X1 [Cucumis sativus]
Csa5G140450	64.2931	880.652	3.77584	1.79e-07	3.51e-09	NA	GO:0046872//metal ion binding	GO:0030001//metal ion transport	K10572//inositol-pentakisphosphate 2-kinase [EC:2.7.1.158];K12823//ATP-dependent RNA helicase DDX5/DBP2 [EC:3.6.4.13];K19307//25S rRNA (uracil2634-N3)-methyltransferase [EC:2.1.1.313]	gi|449456327|ref|XP_004145901.1|//PREDICTED: FK506-binding protein 4 [Cucumis sativus]
Csa2G129140	529.13	1477.11	1.48108	0.022889	0.00312373	NA	NA	NA	K01240//uridine nucleosidase [EC:3.2.2.3]	gi|449442363|ref|XP_004138951.1|//PREDICTED: probable uridine nucleosidase 2 isoform X1 [Cucumis sativus]
Csa7G063970	1.07738	6.31624	2.55154	0.046829	0.00807093	NA	NA	NA	K13493//cytokinin-N-glucosyltransferase [EC:2.4.1.-];K13030//cyanohydrin beta-glucosyltransferase [EC:2.4.1.85]	gi|700188500|gb|KGN43733.1|//hypothetical protein Csa_7G063970 [Cucumis sativus]
Csa2G061540	6489.69	3217.51	-1.01221	0.0271764	0.00392609	NA	NA	NA	K12130//pseudo-response regulator 5;K12128//pseudo-response regulator 9;K12135//zinc finger protein CONSTANS;K12131//pseudo-response regulator 3;K12129//pseudo-response regulator 7	gi|778667597|ref|XP_011648958.1|//PREDICTED: protein CHLOROPLAST IMPORT APPARATUS 2 isoform X1 [Cucumis sativus]
Csa1G039920	14.8611	79.7368	2.42371	0.00147306	0.00010131	NA	NA	NA	NA	gi|449439353|ref|XP_004137450.1|//PREDICTED: uncharacterized protein LOC101207475 [Cucumis sativus]
Csa3G357110	103.018	486.399	2.23924	0.000790972	4.8e-05	NA	NA	NA	K13434//pathogenesis-related genes transcriptional activator PTI6	gi|449463464|ref|XP_004149454.1|//PREDICTED: ethylene-responsive transcription factor CRF4 [Cucumis sativus]
Csa7G431950	10.1346	36.0253	1.82973	0.0260808	0.00371255	NA	NA	NA	NA	gi|449436195|ref|XP_004135879.1|//PREDICTED: uncharacterized protein LOC101214375 [Cucumis sativus];gi|700189981|gb|KGN45214.1|//hypothetical protein Csa_7G431950 [Cucumis sativus]
Csa1G041560	4672.52	1271.11	-1.87811	2.47e-05	8.49e-07	NA	NA	NA	K17525//chitinase domain-containing protein 1	gi|449439367|ref|XP_004137457.1|//PREDICTED: calcium sensing receptor, chloroplastic [Cucumis sativus]
Csa6G363530	732.525	285.155	-1.36113	0.00736992	0.000753105	NA	NA	NA	NA	gi|778715279|ref|XP_011657373.1|//PREDICTED: uncharacterized protein LOC105435852 [Cucumis sativus]
Csa7G452220	104.245	49.084	-1.08666	0.0409393	0.00672464	NA	NA	NA	K04733//interleukin-1 receptor-associated kinase 4 [EC:2.7.11.1];K16224//senescence-induced receptor-like serine/threonine-protein kinase	gi|700190334|gb|KGN45567.1|//hypothetical protein Csa_7G452220 [Cucumis sativus]
Csa3G239260	1681.07	752.39	-1.15983	0.0260664	0.00370737	NA	NA	NA	K10352//myosin heavy chain;K10400//kinesin family member 15	gi|778680446|ref|XP_011651318.1|//PREDICTED: myosin heavy chain, striated muscle [Cucumis sativus]
Csa6G421630	2004.21	12222.6	2.60844	0.0412602	0.00680319	NA	GO:0043169//cation binding;GO:0046872//metal ion binding;GO:0009815//1-aminocyclopropane-1-carboxylate oxidase activity;GO:0016641//oxidoreductase activity, acting on the CH-NH2 group of donors, oxygen as acceptor;GO:0019842//vitamin binding;GO:0031418//L-ascorbic acid binding	GO:0009693//ethylene biosynthetic process;GO:0009835//fruit ripening;GO:0003006//developmental process involved in reproduction;GO:0009692//ethylene metabolic process;GO:0055114//oxidation-reduction process	K05933//aminocyclopropanecarboxylate oxidase [EC:1.14.17.4]	gi|700192765|gb|KGN47969.1|//hypothetical protein Csa_6G421630 [Cucumis sativus];gi|525507308|ref|NP_001267694.1|//1-aminocyclopropane-1-carboxylate oxidase 1-like [Cucumis sativus]
Csa6G149950	191.397	62.2859	-1.61959	7.54e-05	2.96e-06	NA	GO:0016298//lipase activity;GO:0016788//hydrolase activity, acting on ester bonds	GO:0044238//primary metabolic process;GO:0006629//lipid metabolic process	K17604//zinc finger SWIM domain-containing protein 3;K01188//beta-glucosidase [EC:3.2.1.21];K00679//phospholipid:diacylglycerol acyltransferase [EC:2.3.1.158];K10396//kinesin family member 5;K01206//alpha-L-fucosidase [EC:3.2.1.51];K10960//geranylgeranyl reductase [EC:1.3.1.83]	gi|449456072|ref|XP_004145774.1|//PREDICTED: GDSL esterase/lipase At5g22810 [Cucumis sativus]
Csa6G146940	141.475	37.487	-1.91608	1.8e-05	5.84e-07	NA	GO:0046872//metal ion binding;GO:0008270//zinc ion binding	NA	NA	gi|449456026|ref|XP_004145751.1|//PREDICTED: uncharacterized protein LOC101217919 [Cucumis sativus]
Csa2G277660	1378.2	605.555	-1.18645	0.0317376	0.00482651	NA	NA	NA	K03294//basic amino acid/polyamine antiporter, APA family;K15095//(+)-neomenthol dehydrogenase [EC:1.1.1.208]	gi|700206856|gb|KGN61975.1|//hypothetical protein Csa_2G277660 [Cucumis sativus];gi|778669900|ref|XP_011649320.1|//PREDICTED: BTB/POZ domain-containing protein At5g67385 isoform X2 [Cucumis sativus]
Csa6G358130	514.32	194.063	-1.40614	0.012524	0.00145106	NA	NA	NA	NA	gi|449453079|ref|XP_004144286.1|//PREDICTED: uncharacterized protein LOC101207424 [Cucumis sativus]
Csa1G587990	2942.75	687.287	-2.09818	6.53e-10	8.68e-12	GO:0005618//cell wall;GO:0005773//vacuole	GO:0030246//carbohydrate binding;GO:0004565//beta-galactosidase activity	GO:0005975//carbohydrate metabolic process	K12309//beta-galactosidase [EC:3.2.1.23]	gi|700211143|gb|KGN66239.1|//hypothetical protein Csa_1G587990 [Cucumis sativus];gi|778662941|ref|XP_011659980.1|//PREDICTED: beta-galactosidase-like [Cucumis sativus]
Csa5G196560	749.399	164.833	-2.18473	1.79e-05	5.77e-07	NA	NA	NA	K13493//cytokinin-N-glucosyltransferase [EC:2.4.1.-];K13030//cyanohydrin beta-glucosyltransferase [EC:2.4.1.85];K00699//glucuronosyltransferase [EC:2.4.1.17]	gi|449465059|ref|XP_004150246.1|//PREDICTED: 7-deoxyloganetic acid glucosyltransferase-like [Cucumis sativus]
Csa3G626150	90.0249	269.686	1.58289	0.00215849	0.000164023	NA	NA	NA	NA	gi|700203218|gb|KGN58351.1|//hypothetical protein Csa_3G626150 [Cucumis sativus]
Csa5G154830	125.351	30.02	-2.06198	0.00936906	0.00100476	NA	NA	NA	NA	gi|700194944|gb|KGN50121.1|//hypothetical protein Csa_5G154830 [Cucumis sativus]
Csa3G015860	127.871	25.5999	-2.32048	1.95e-05	6.43e-07	GO:0044464//cell part	NA	GO:0015833//peptide transport	K14638//solute carrier family 15 (peptide/histidine transporter), member 3/4	gi|778675122|ref|XP_004150179.2|//PREDICTED: protein NRT1/ PTR FAMILY 7.3-like [Cucumis sativus]
Csa1G126030	3.72223	20.9679	2.49395	0.0319517	0.00487138	NA	NA	NA	NA	gi|700209745|gb|KGN64841.1|//hypothetical protein Csa_1G126030 [Cucumis sativus]
Csa3G038120	1271.08	602.356	-1.07737	1.85e-05	6.04e-07	GO:0009536//plastid	GO:0004784//superoxide dismutase activity;GO:0043169//cation binding;GO:0016532//superoxide dismutase copper chaperone activity	GO:0019430//removal of superoxide radicals;GO:0072593//reactive oxygen species metabolic process;GO:0006812//cation transport;GO:0055114//oxidation-reduction process;GO:0030001//metal ion transport;GO:0043085//positive regulation of catalytic activity	K04569//copper chaperone for superoxide dismutase	gi|449460453|ref|XP_004147960.1|//PREDICTED: copper chaperone for superoxide dismutase, chloroplastic/cytosolic [Cucumis sativus]
Csa6G011690	438.644	907.233	1.04842	0.00802715	0.000839592	NA	NA	NA	K03695//ATP-dependent Clp protease ATP-binding subunit ClpB	gi|700190589|gb|KGN45793.1|//hypothetical protein Csa_6G011690 [Cucumis sativus]
Csa7G450750	1081.92	2221.27	1.0378	0.00143824	9.85e-05	NA	NA	NA	K14411//RNA-binding protein Musashi	gi|700190285|gb|KGN45518.1|//hypothetical protein Csa_7G450750 [Cucumis sativus]
Csa5G606680	70.5123	181.836	1.36669	0.000361633	1.88e-05	GO:0016021//integral component of membrane	NA	GO:0071705//nitrogen compound transport	NA	gi|659091228|ref|XP_008446439.1|//PREDICTED: ureide permease 1-like isoform X1 [Cucumis melo];gi|778705581|ref|XP_011655707.1|//PREDICTED: ureide permease 1 [Cucumis sativus]
Csa5G505740	49.0677	680.872	3.79454	9.97e-36	1.92e-38	GO:0016021//integral component of membrane	GO:0008271//secondary active sulfate transmembrane transporter activity	GO:1902358//sulfate transmembrane transport	K18059//sulfate transporter 4	gi|596020155|ref|XP_007218935.1|//hypothetical protein PRUPE_ppa002260mg [Prunus persica];gi|449464222|ref|XP_004149828.1|//PREDICTED: sulfate transporter 4.1, chloroplastic-like [Cucumis sativus]
Csa5G139070	12.3722	131.874	3.41399	8.88e-08	1.64e-09	NA	NA	NA	NA	gi|778698698|ref|XP_011654590.1|//PREDICTED: uncharacterized protein LOC105435419 [Cucumis sativus]
Csa7G066280	594.252	110.999	-2.42053	2.64e-06	6.7e-08	NA	GO:0060089//molecular transducer activity	GO:0009314//response to radiation;GO:0023052//signaling;GO:0016567//protein ubiquitination	K03294//basic amino acid/polyamine antiporter, APA family;K15095//(+)-neomenthol dehydrogenase [EC:1.1.1.208]	gi|449438236|ref|XP_004136895.1|//PREDICTED: root phototropism protein 3-like [Cucumis sativus]
Csa1G342430	97.7391	389.849	1.99591	0.0385111	0.00619968	NA	NA	NA	NA	gi|449465739|ref|XP_004150585.1|//PREDICTED: uncharacterized protein LOC101222988 [Cucumis sativus]
Csa5G284520	2365.36	825.759	-1.51827	0.00189667	0.000139286	GO:0031224//intrinsic component of membrane	NA	GO:0006810//transport	K13947//auxin efflux carrier family	gi|700195659|gb|KGN50836.1|//hypothetical protein Csa_5G284520 [Cucumis sativus]
Csa6G007980	2346.24	1129.92	-1.05413	8.39e-05	3.36e-06	NA	GO:0016634//oxidoreductase activity, acting on the CH-CH group of donors, oxygen as acceptor;GO:0004729//oxygen-dependent protoporphyrinogen oxidase activity	GO:0006778//porphyrin-containing compound metabolic process;GO:0055114//oxidation-reduction process;GO:0006779//porphyrin-containing compound biosynthetic process	K00231//oxygen-dependent protoporphyrinogen oxidase [EC:1.3.3.4]	gi|449441382|ref|XP_004138461.1|//PREDICTED: protoporphyrinogen oxidase, chloroplastic/mitochondrial isoform X3 [Cucumis sativus];gi|778709266|ref|XP_011656375.1|//PREDICTED: protoporphyrinogen oxidase, chloroplastic/mitochondrial isoform X2 [Cucumis sativus];gi|778709257|ref|XP_011656372.1|//PREDICTED: protoporphyrinogen oxidase, chloroplastic/mitochondrial isoform X1 [Cucumis sativus];gi|778709…
Csa5G550200	33.7073	98.775	1.55108	0.000330318	1.69e-05	NA	NA	NA	K01687//dihydroxy-acid dehydratase [EC:4.2.1.9]	gi|778708604|ref|XP_011656244.1|//PREDICTED: putative clathrin assembly protein At1g03050 [Cucumis sativus]
Csa5G605180	282.343	627.073	1.15118	1.46e-05	4.55e-07	GO:0005794//Golgi apparatus;GO:0016021//integral component of membrane	GO:0030246//carbohydrate binding;GO:0008378//galactosyltransferase activity;GO:0010488//UDP-galactose:N-glycan beta-1,3-galactosyltransferase activity	GO:0006486//protein glycosylation;GO:0010493//Lewis a epitope biosynthetic process	K14413//beta-1,3-galactosyltransferase [EC:2.4.1.-]	gi|700196747|gb|KGN51924.1|//hypothetical protein Csa_5G605180 [Cucumis sativus];gi|449434780|ref|XP_004135174.1|//PREDICTED: beta-1,3-galactosyltransferase 15 [Cucumis sativus]
Csa4G291940	83.6589	449.883	2.42696	0.000448869	2.46e-05	NA	NA	NA	NA	gi|778693209|ref|XP_011653594.1|//PREDICTED: cyclin-dependent protein kinase inhibitor SMR3-like [Cucumis sativus]
Csa2G011610	13.3599	59.2682	2.14935	0.000950247	6e-05	NA	NA	NA	K10406//kinesin family member C2/C3	gi|778666575|ref|XP_004139221.2|//PREDICTED: uncharacterized protein LOC101219794 [Cucumis sativus]
Csa4G192150	1080.6	239.44	-2.17409	2.3e-06	5.79e-08	NA	NA	NA	NA	gi|449459648|ref|XP_004147558.1|//PREDICTED: uncharacterized protein LOC101207678 isoform X1 [Cucumis sativus]
Csa6G147460	2254.34	199.568	-3.49776	1.46e-09	2.07e-11	GO:0044424//intracellular part	GO:0016840//carbon-nitrogen lyase activity	GO:0006558//L-phenylalanine metabolic process	K10775//phenylalanine ammonia-lyase [EC:4.3.1.24]	gi|449456028|ref|XP_004145752.1|//PREDICTED: phenylalanine ammonia-lyase-like [Cucumis sativus]
Csa1G674540	5034.98	2378.79	-1.08176	0.00554597	0.000529867	GO:0009506//plasmodesma;GO:0016021//integral component of membrane;GO:0009941//chloroplast envelope	GO:0005524//ATP binding;GO:0004222//metalloendopeptidase activity	GO:0006508//proteolysis	K03798//cell division protease FtsH [EC:3.4.24.-]	gi|700211653|gb|KGN66749.1|//hypothetical protein Csa_1G674540 [Cucumis sativus];gi|659086122|ref|XP_008443775.1|//PREDICTED: uncharacterized protein LOC103487285 [Cucumis melo]
Csa3G047830	937.497	452.096	-1.05218	0.00978025	0.00106205	NA	NA	NA	NA	gi|449461063|ref|XP_004148263.1|//PREDICTED: protein TIC 20-v, chloroplastic [Cucumis sativus]
Csa7G039790	70.8315	844.536	3.5757	1.17e-08	1.9e-10	NA	GO:0008171//O-methyltransferase activity	NA	K13262//isoflavone-7-O-methyltransferase [EC:2.1.1.150];K16040//trans-resveratrol di-O-methyltransferase [EC:2.1.1.240];K13259//2,7,4'-trihydroxyisoflavanone 4'-O-methyltransferase / isoflavone 4'-O-methyltransferase [EC:2.1.1.212 2.1.1.46]	gi|778723662|ref|XP_004151735.2|//PREDICTED: trans-resveratrol di-O-methyltransferase [Cucumis sativus]
Csa5G633160	41.1471	1.32072	-4.9614	6.36e-07	1.4e-08	NA	GO:0070011//peptidase activity, acting on L-amino acid peptides;GO:0046872//metal ion binding	GO:0008152//metabolic process	K07763//matrix metalloproteinase-14 (membrane-inserted) [EC:3.4.24.80];K01402//matrix metalloproteinase-8 (neutrophil collagenase) [EC:3.4.24.34];K07999//matrix metalloproteinase-20 (enamelysin) [EC:3.4.24.-]	gi|449449409|ref|XP_004142457.1|//PREDICTED: metalloendoproteinase 1-like [Cucumis sativus]
Csa3G682170	5867.88	2866.7	-1.03345	0.00595215	0.000577579	NA	GO:0016765//transferase activity, transferring alkyl or aryl (other than methyl) groups	GO:0018130//heterocycle biosynthetic process;GO:0006778//porphyrin-containing compound metabolic process;GO:0018065//protein-cofactor linkage	K01749//hydroxymethylbilane synthase [EC:2.5.1.61]	gi|700203422|gb|KGN58555.1|//hypothetical protein Csa_3G682170 [Cucumis sativus]
Csa7G058590	594.838	3.8316	-7.27841	7.37e-39	1.24e-41	NA	GO:0046914//transition metal ion binding;GO:0003824//catalytic activity	GO:0008152//metabolic process	K07119//uncharacterized protein	gi|778724264|ref|XP_011658769.1|//PREDICTED: 2-alkenal reductase (NADP(+)-dependent)-like [Cucumis sativus]
Csa3G175740	40.5564	129.915	1.67956	0.00424144	0.000379904	NA	NA	NA	K01051//pectinesterase [EC:3.1.1.11]	gi|778688522|ref|XP_011652768.1|//PREDICTED: 21 kDa protein-like [Cucumis sativus]
Csa6G499130	1033.65	2233.53	1.11157	0.0159241	0.0019723	NA	NA	NA	NA	gi|449451399|ref|XP_004143449.1|//PREDICTED: zinc-finger homeodomain protein 1-like [Cucumis sativus]
Csa6G093090	4957.47	2363.94	-1.06841	0.00861172	0.000911102	NA	NA	NA	K03768//peptidyl-prolyl cis-trans isomerase B (cyclophilin B) [EC:5.2.1.8]	gi|449445564|ref|XP_004140542.1|//PREDICTED: photosynthetic NDH subunit of lumenal location 5, chloroplastic [Cucumis sativus]
Csa6G517230	551.028	232.844	-1.24276	6.07e-05	2.29e-06	NA	NA	NA	NA	gi|449434344|ref|XP_004134956.1|//PREDICTED: CBS domain-containing protein CBSX5-like [Cucumis sativus]
BGI_novel_G000068	17.4869	1.04285	-4.06767	0.000166339	7.63e-06	NA	NA	NA	K10706//senataxin [EC:3.6.4.-]	gi|778665085|ref|XP_011648481.1|//PREDICTED: helicase sen1-like [Cucumis sativus]
Csa6G434400	2277.75	543.462	-2.06736	1.18e-09	1.64e-11	GO:0044464//cell part	GO:0032559//adenyl ribonucleotide binding;GO:0017111//nucleoside-triphosphatase activity	GO:0009207//purine ribonucleoside triphosphate catabolic process	K05681//ATP-binding cassette, subfamily G (WHITE), member 2	gi|778717004|ref|XP_011657633.1|//PREDICTED: ABC transporter G family member 15-like [Cucumis sativus]
Csa1G682130	226.503	497.618	1.1355	0.00173103	0.000123788	NA	NA	NA	K12860//pre-mRNA-splicing factor CDC5/CEF1	gi|700211672|gb|KGN66768.1|//hypothetical protein Csa_1G682130 [Cucumis sativus]
Csa3G126170	41.0972	3.40579	-3.59298	0.000147578	6.6e-06	NA	NA	NA	NA	gi|700201469|gb|KGN56602.1|//hypothetical protein Csa_3G126170 [Cucumis sativus]
Csa3G550680	816.865	2285.62	1.48442	0.042849	0.00713324	GO:0044464//cell part	GO:0032559//adenyl ribonucleotide binding;GO:0017111//nucleoside-triphosphatase activity	GO:0009207//purine ribonucleoside triphosphate catabolic process	K05681//ATP-binding cassette, subfamily G (WHITE), member 2	gi|778681569|ref|XP_011651542.1|//PREDICTED: pleiotropic drug resistance protein 1-like [Cucumis sativus]
Csa6G400800	910.166	2882.21	1.66297	1.94e-18	1.21e-20	GO:0005643//nuclear pore;GO:0005622//intracellular;GO:0005737//cytoplasm	GO:0022892//substrate-specific transporter activity;GO:0008536//Ran GTPase binding;GO:0005049//nuclear export signal receptor activity	GO:0006886//intracellular protein transport;GO:0006611//protein export from nucleus;GO:0015031//protein transport	K18460//exportin-7	gi|359494939|ref|XP_003634876.1|//PREDICTED: exportin-7 isoform X3 [Vitis vinifera];gi|778715790|ref|XP_011657454.1|//PREDICTED: exportin-7 isoform X5 [Cucumis sativus];gi|985438711|ref|XP_015383647.1|//PREDICTED: exportin-7 isoform X2 [Citrus sinensis];gi|778715773|ref|XP_011657449.1|//PREDICTED: exportin-7 isoform X1 [Cucumis sativus]
Csa5G184310	20.387	352.307	4.11111	9.14e-16	7.13e-18	NA	NA	NA	K10615//E3 ubiquitin-protein ligase HERC4 [EC:2.3.2.26]	gi|778701097|ref|XP_011654964.1|//PREDICTED: ultraviolet-B receptor UVR8 isoform X2 [Cucumis sativus];gi|449465846|ref|XP_004150638.1|//PREDICTED: ultraviolet-B receptor UVR8 isoform X5 [Cucumis sativus];gi|778701104|ref|XP_011654966.1|//PREDICTED: ultraviolet-B receptor UVR8 isoform X4 [Cucumis sativus]
Csa3G124780	1403.12	644.315	-1.1228	0.000923177	5.79e-05	NA	NA	NA	NA	gi|449432201|ref|XP_004133888.1|//PREDICTED: protein-ribulosamine 3-kinase, chloroplastic [Cucumis sativus]
Csa2G008780	383.872	928.422	1.27415	3.97e-05	1.44e-06	NA	NA	NA	NA	gi|778666298|ref|XP_011648719.1|//PREDICTED: uncharacterized protein LOC105434545 [Cucumis sativus]
Csa7G056460	52.5132	138.144	1.39542	0.0266257	0.00381833	GO:0005622//intracellular	GO:0008270//zinc ion binding	NA	K12135//zinc finger protein CONSTANS;K17925//sorting nexin-13;K19720//collagen, type III, alpha	gi|778730151|ref|XP_011659712.1|//PREDICTED: B-box zinc finger protein 20 [Cucumis sativus]
Csa4G056760	2079.13	911.868	-1.18908	0.00100456	6.4e-05	NA	GO:0016705//oxidoreductase activity, acting on paired donors, with incorporation or reduction of molecular oxygen;GO:0020037//heme binding;GO:0070330//aromatase activity;GO:0005506//iron ion binding;GO:0004497//monooxygenase activity;GO:0016712//oxidoreductase activity, acting on paired donors, with incorporation or reduction of molecular oxygen, reduced flavin or flavoprotein as one donor, and i…	GO:0008152//metabolic process;GO:0055114//oxidation-reduction process	K09837//carotene epsilon-monooxygenase [EC:1.14.99.45];K15747//beta-ring hydroxylase [EC:1.14.-.-]	gi|449459994|ref|XP_004147731.1|//PREDICTED: cytochrome P450 97B2, chloroplastic [Cucumis sativus]
Csa7G390100	39.8316	1.52514	-4.7069	4.9e-07	1.04e-08	NA	GO:0016491//oxidoreductase activity	NA	K11816//indole-3-pyruvate monooxygenase [EC:1.14.13.168]	gi|778727759|ref|XP_004148889.2|//PREDICTED: probable indole-3-pyruvate monooxygenase YUCCA10 isoform X1 [Cucumis sativus]
Csa4G046640	920.039	223.379	-2.0422	9.48e-11	1.16e-12	GO:0044424//intracellular part;GO:0005737//cytoplasm	NA	NA	K06287//septum formation protein	gi|778690723|ref|XP_011653158.1|//PREDICTED: maf-like protein DDB_G0281937 [Cucumis sativus]
Csa1G039200	26.4649	92.8332	1.81056	0.00929327	0.000995292	NA	NA	NA	K07195//exocyst complex component 7	gi|700208958|gb|KGN64054.1|//hypothetical protein Csa_1G039200 [Cucumis sativus];gi|449439653|ref|XP_004137600.1|//PREDICTED: exocyst complex component EXO70A1 [Cucumis sativus]
Csa4G047890	140.032	58.7688	-1.25263	0.0156116	0.00192062	NA	NA	NA	NA	gi|449457644|ref|XP_004146558.1|//PREDICTED: uncharacterized protein LOC101218947 [Cucumis sativus]
Csa6G014820	163.127	2.73827	-5.89659	7.88e-11	9.37e-13	NA	NA	NA	NA	NA
Csa3G041370	644.336	2.11518	-8.25089	4.1e-25	1.7e-27	NA	GO:0000287//magnesium ion binding;GO:0010333//terpene synthase activity	GO:0008152//metabolic process	K15803//(-)-germacrene D synthase [EC:4.2.3.22 4.2.3.75]	gi|778688341|ref|XP_011652723.1|//PREDICTED: (-)-germacrene D synthase-like [Cucumis sativus]
Csa7G059660	535.913	255.737	-1.06734	0.0469658	0.00809678	GO:0043231//intracellular membrane-bounded organelle	GO:0080043//quercetin 3-O-glucosyltransferase activity;GO:0047213//anthocyanidin 3-O-glucosyltransferase activity;GO:0080044//quercetin 7-O-glucosyltransferase activity;GO:0016758//transferase activity, transferring hexosyl groups	GO:0009813//flavonoid biosynthetic process;GO:0052696//flavonoid glucuronidation	K13691//pathogen-inducible salicylic acid glucosyltransferase [EC:2.4.1.-];K13030//cyanohydrin beta-glucosyltransferase [EC:2.4.1.85]	gi|778724282|ref|XP_011658773.1|//PREDICTED: 7-deoxyloganetin glucosyltransferase-like [Cucumis sativus];gi|778724290|ref|XP_011658777.1|//PREDICTED: 7-deoxyloganetin glucosyltransferase-like [Cucumis sativus]
Csa2G060360	26.6396	175.675	2.72127	5.02e-10	6.62e-12	NA	NA	NA	NA	gi|778667504|ref|XP_004148325.2|//PREDICTED: uncharacterized protein LOC101221328 [Cucumis sativus]
Csa3G183950	23.8264	342.25	3.84442	1.93e-05	6.36e-07	GO:0044424//intracellular part	GO:0005515//protein binding;GO:0032559//adenyl ribonucleotide binding	GO:0044267//cellular protein metabolic process;GO:0050896//response to stimulus	K04079//molecular chaperone HtpG	gi|449445987|ref|XP_004140753.1|//PREDICTED: heat shock protein 83 [Cucumis sativus]
Csa1G057030	187.133	1984.94	3.40696	1.86e-47	2.32e-50	NA	GO:0008270//zinc ion binding	GO:0006355//regulation of transcription, DNA-templated	K17604//zinc finger SWIM domain-containing protein 3	gi|778658278|ref|XP_011652427.1|//PREDICTED: protein FAR1-RELATED SEQUENCE 1 isoform X2 [Cucumis sativus];gi|778658274|ref|XP_011652421.1|//PREDICTED: protein FAR1-RELATED SEQUENCE 1 isoform X1 [Cucumis sativus]
Csa6G169860	27.6208	96.7073	1.80787	0.0405455	0.00663451	NA	GO:0003824//catalytic activity	NA	K13420//LRR receptor-like serine/threonine-protein kinase FLS2 [EC:2.7.11.1]	gi|700191817|gb|KGN47021.1|//hypothetical protein Csa_6G169860 [Cucumis sativus]
Csa2G429030	725.317	6468.82	3.15682	0.00927812	0.000993223	NA	GO:0016740//transferase activity	NA	K18858//(Z)-3-hexen-1-ol acetyltransferase [EC:2.3.1.195]	gi|449468295|ref|XP_004151857.1|//PREDICTED: benzyl alcohol O-benzoyltransferase-like [Cucumis sativus]
Csa6G518130	13131.3	6081.48	-1.11052	0.000302871	1.52e-05	GO:0031224//intrinsic component of membrane	NA	GO:0051234//establishment of localization	K15283//solute carrier family 35, member E1	gi|449433798|ref|XP_004134684.1|//PREDICTED: triose phosphate/phosphate translocator, chloroplastic isoform X1 [Cucumis sativus]
Csa1G555600	103.726	530.888	2.35563	0.000113829	4.81e-06	NA	GO:0046983//protein dimerization activity	NA	K12126//phytochrome-interacting factor 3	gi|449435946|ref|XP_004135755.1|//PREDICTED: transcription factor bHLH149-like [Cucumis sativus]
Csa7G428280	2639.98	843.17	-1.64663	3.4e-06	8.87e-08	GO:0009523//photosystem II	GO:0046872//metal ion binding	GO:0044237//cellular metabolic process	NA	gi|449436287|ref|XP_004135924.1|//PREDICTED: thylakoid lumenal 19 kDa protein, chloroplastic [Cucumis sativus]
Csa5G487730	2952.17	1209.93	-1.28685	0.000375186	1.97e-05	NA	NA	NA	NA	gi|449452088|ref|XP_004143792.1|//PREDICTED: uncharacterized protein LOC101209452 [Cucumis sativus]
Csa4G354130	34.1582	273.911	3.00341	0.0111033	0.00124268	NA	NA	GO:0008152//metabolic process	NA	gi|778694210|ref|XP_004142649.2|//PREDICTED: putative methyltransferase DDB_G0268948 [Cucumis sativus]
Csa6G526420	21.6209	63.2772	1.54926	0.00806175	0.000843599	NA	NA	NA	K19040//E3 ubiquitin-protein ligase ATL10/75/76/77/78 [EC:2.3.2.27]	gi|778721713|ref|XP_004134885.2|//PREDICTED: RING-H2 finger protein ATL74-like [Cucumis sativus]
Csa4G006140	9646.53	2436.63	-1.98512	9.4e-07	2.18e-08	GO:0016021//integral component of membrane	GO:0016717//oxidoreductase activity, acting on paired donors, with oxidation of a pair of donors resulting in the reduction of molecular oxygen to two molecules of water	GO:0006633//fatty acid biosynthetic process;GO:0055114//oxidation-reduction process	K00507//stearoyl-CoA desaturase (Delta-9 desaturase) [EC:1.14.19.1];K20416//palmitoyl-[glycerolipid] 7-desaturase [EC:1.14.19.42]	gi|778689581|ref|XP_004152341.2|//PREDICTED: palmitoyl-monogalactosyldiacylglycerol delta-7 desaturase, chloroplastic-like [Cucumis sativus]
Csa4G098710	52.4315	18.3587	-1.51397	0.0280325	0.00409712	NA	NA	NA	NA	NA
Csa6G506010	131.938	464.611	1.81616	1.59e-05	5.07e-07	NA	NA	NA	K14297//nuclear pore complex protein Nup98-Nup96	gi|778719722|ref|XP_004135026.2|//PREDICTED: thaumatin-like protein 1 [Cucumis sativus]
Csa2G361780	122.088	246.726	1.01499	0.0141532	0.00169639	NA	NA	NA	K11323//histone arginine demethylase JMJD6 [EC:1.14.11.-];K13172//serine/arginine repetitive matrix protein 2;K12472//epidermal growth factor receptor substrate 15;K14306//nuclear pore complex protein Nup62	gi|778671397|ref|XP_011649631.1|//PREDICTED: flocculation protein FLO11 [Cucumis sativus];gi|700207495|gb|KGN62614.1|//hypothetical protein Csa_2G361780 [Cucumis sativus]
Csa5G182630	5968.95	2303.98	-1.37335	0.00192357	0.000142188	NA	GO:0003677//DNA binding	NA	K03255//protein TIF31	gi|778701045|ref|XP_011654955.1|//PREDICTED: telomere repeat-binding protein 3 isoform X2 [Cucumis sativus];gi|449459900|ref|XP_004147684.1|//PREDICTED: telomere repeat-binding protein 3 isoform X1 [Cucumis sativus]
BGI_novel_G000627	305.037	833.258	1.44978	0.0109713	0.00122255	NA	NA	NA	K09260//MADS-box transcription enhancer factor 2A	gi|778724526|ref|XP_004136891.2|//PREDICTED: MADS-box protein SVP-like [Cucumis sativus]
Csa1G255170	3474.93	1412.42	-1.29882	0.00098135	6.2e-05	NA	GO:0003824//catalytic activity	GO:0044238//primary metabolic process	K10255//acyl-lipid omega-6 desaturase (Delta-12 desaturase) [EC:1.14.19.23 1.14.19.45]	gi|449457899|ref|XP_004146685.1|//PREDICTED: omega-6 fatty acid desaturase, chloroplastic isoform X1 [Cucumis sativus]
Csa6G013340	2049.69	651.342	-1.65392	0.000301909	1.51e-05	NA	NA	NA	K07562//nonsense-mediated mRNA decay protein 3;K01595//phosphoenolpyruvate carboxylase [EC:4.1.1.31];K14945//protein quaking;K17917//sorting nexin-1/2	gi|449441278|ref|XP_004138409.1|//PREDICTED: uncharacterized protein LOC101220818 [Cucumis sativus]
Csa6G507350	884.208	437.934	-1.01367	0.0335235	0.0051772	NA	NA	NA	K12897//transformer-2 protein	gi|778722503|ref|XP_011658501.1|//PREDICTED: ankyrin repeat domain-containing protein, chloroplastic [Cucumis sativus]
Csa2G248690	218.839	480.581	1.13491	0.0363446	0.00576165	NA	NA	NA	NA	gi|700206693|gb|KGN61812.1|//hypothetical protein Csa_2G248690 [Cucumis sativus];gi|778674167|ref|XP_011650151.1|//PREDICTED: SNF1-related protein kinase regulatory subunit gamma-1-like [Cucumis sativus]
Csa6G411190	3411.96	1577.27	-1.11317	0.0166153	0.00207792	GO:0044424//intracellular part	GO:0003824//catalytic activity;GO:0051536//iron-sulfur cluster binding	GO:0008033//tRNA processing	K15865//threonylcarbamoyladenosine tRNA methylthiotransferase CDKAL1 [EC:2.8.4.5];K14441//ribosomal protein S12 methylthiotransferase [EC:2.8.4.4]	gi|449444679|ref|XP_004140101.1|//PREDICTED: CDK5RAP1-like protein [Cucumis sativus]
Csa1G191690	17.6195	50.332	1.5143	0.0257546	0.00363883	NA	NA	NA	NA	gi|778659824|ref|XP_011655106.1|//PREDICTED: uncharacterized protein LOC105435481 isoform X1 [Cucumis sativus];gi|778659827|ref|XP_011655111.1|//PREDICTED: uncharacterized protein LOC105435481 isoform X2 [Cucumis sativus]
Csa6G513660	268.655	682.213	1.34447	0.000394775	2.1e-05	NA	GO:0030246//carbohydrate binding;GO:0003824//catalytic activity	GO:0005975//carbohydrate metabolic process	K18195//rhamnogalacturonan endolyase [EC:4.2.2.23]	gi|778720341|ref|XP_011658136.1|//PREDICTED: probable rhamnogalacturonate lyase B isoform X1 [Cucumis sativus];gi|700193898|gb|KGN49102.1|//hypothetical protein Csa_6G513660 [Cucumis sativus];gi|778720350|ref|XP_011658137.1|//PREDICTED: probable rhamnogalacturonate lyase B isoform X2 [Cucumis sativus]
Csa6G448100	550.132	267.983	-1.03764	0.000845079	5.18e-05	NA	GO:0046914//transition metal ion binding;GO:0008270//zinc ion binding	NA	K10144//RING finger and CHY zinc finger domain-containing protein 1 [EC:2.3.2.27]	gi|449451062|ref|XP_004143281.1|//PREDICTED: RING finger and CHY zinc finger domain-containing protein 1-like [Cucumis sativus]
Csa3G837040	21.6715	239.738	3.46759	0.000260208	1.27e-05	NA	NA	NA	NA	gi|778685819|ref|XP_011652280.1|//PREDICTED: uncharacterized protein LOC105435007 [Cucumis sativus]
Csa7G089210	25.9641	115.17	2.14918	0.000790972	4.8e-05	GO:0030529//intracellular ribonucleoprotein complex	NA	GO:0010467//gene expression	K02923//large subunit ribosomal protein L38e;K01937//CTP synthase [EC:6.3.4.2]	gi|700188767|gb|KGN44000.1|//60S ribosomal protein L38 [Cucumis sativus]
Csa2G296070	2394.18	1169.13	-1.0341	0.00879132	0.000933914	NA	GO:0016491//oxidoreductase activity	GO:0008152//metabolic process	K13789//geranylgeranyl diphosphate synthase, type II [EC:2.5.1.1 2.5.1.10 2.5.1.29]	gi|700206963|gb|KGN62082.1|//Geranyl diphosphate synthase large subunit [Cucumis sativus]
Csa4G022280	1.42157	16.9554	3.57619	0.00187376	0.000137063	NA	NA	NA	NA	gi|700197983|gb|KGN53141.1|//hypothetical protein Csa_4G022280 [Cucumis sativus]
BGI_novel_G000461	120.966	282.478	1.22354	0.00135272	9.18e-05	NA	NA	NA	K12486//stromal membrane-associated protein	gi|659133664|ref|XP_008466847.1|//PREDICTED: uncharacterized protein LOC103504152, partial [Cucumis melo]
Csa3G710780	1179.08	286.726	-2.03992	1.19e-16	8.46e-19	NA	NA	NA	K09517//DnaJ homolog subfamily B member 11;K03686//molecular chaperone DnaJ	gi|778682937|ref|XP_011651813.1|//PREDICTED: chaperone protein dnaJ 8, chloroplastic-like [Cucumis sativus]
Csa4G652070	350.637	756.185	1.10876	8.58e-06	2.48e-07	GO:0044464//cell part	GO:0000030//mannosyltransferase activity	NA	NA	gi|449455535|ref|XP_004145508.1|//PREDICTED: stromal cell-derived factor 2-like protein [Cucumis sativus]
Csa3G271360	3580.16	7336.7	1.03511	0.0238824	0.00331336	NA	GO:0016831//carboxy-lyase activity	GO:0006596//polyamine biosynthetic process	K01611//S-adenosylmethionine decarboxylase [EC:4.1.1.50]	gi|778680663|ref|XP_011651368.1|//PREDICTED: LOW QUALITY PROTEIN: S-adenosylmethionine decarboxylase proenzyme-like [Cucumis sativus]
Csa7G061710	27.833	250.883	3.17215	0.000347305	1.79e-05	NA	GO:0016209//antioxidant activity;GO:0005506//iron ion binding;GO:0003824//catalytic activity	GO:0008152//metabolic process;GO:0006950//response to stress	K00430//peroxidase [EC:1.11.1.7]	gi|565370372|ref|XP_006351795.1|//PREDICTED: peroxidase N1 [Solanum tuberosum];gi|700188471|gb|KGN43704.1|//hypothetical protein Csa_7G061710 [Cucumis sativus]
BGI_novel_G000791	71.4079	540.736	2.92077	0.0187978	0.00243233	GO:0005737//cytoplasm	GO:0004177//aminopeptidase activity;GO:0008235//metalloexopeptidase activity;GO:0030145//manganese ion binding	GO:0006508//proteolysis	K01255//leucyl aminopeptidase [EC:3.4.11.1]	gi|778674043|ref|XP_004144796.2|//PREDICTED: leucine aminopeptidase 3, chloroplastic [Cucumis sativus]
Csa5G148810	7149.01	3253.2	-1.13588	0.00378099	0.000326422	NA	NA	NA	K02990//small subunit ribosomal protein S6	gi|778699334|ref|XP_011654693.1|//PREDICTED: 30S ribosomal protein S6 alpha, chloroplastic [Cucumis sativus]
Csa4G001670	24597.1	8677.69	-1.50311	0.000280295	1.37e-05	NA	NA	NA	K17046//protein DEK;K14572//midasin;K12472//epidermal growth factor receptor substrate 15;K11294//nucleolin	gi|700197642|gb|KGN52800.1|//Chloroplast protein import component Toc159 [Cucumis sativus]
Csa1G039270	32.3205	2.72396	-3.56867	2.98e-05	1.05e-06	NA	NA	NA	NA	gi|778664744|ref|XP_011660343.1|//PREDICTED: transcription factor TCP5 [Cucumis sativus]
Csa1G064840	1.10777	13.147	3.56901	0.00175859	0.000126267	NA	NA	NA	K04733//interleukin-1 receptor-associated kinase 4 [EC:2.7.11.1];K04730//interleukin-1 receptor-associated kinase 1 [EC:2.7.11.1]	gi|700209466|gb|KGN64562.1|//hypothetical protein Csa_1G064840 [Cucumis sativus]
Csa7G047380	26.9811	144.1	2.41705	0.000367869	1.92e-05	NA	NA	NA	NA	gi|778724056|ref|XP_011658744.1|//PREDICTED: uncharacterized protein LOC105436081 [Cucumis sativus]
Csa2G416770	23.9587	146.73	2.61454	0.018359	0.00235786	NA	NA	NA	K04420//mitogen-activated protein kinase kinase kinase 2 [EC:2.7.11.25];K04421//mitogen-activated protein kinase kinase kinase 3 [EC:2.7.11.25];K11228//mitogen-activated protein kinase kinase kinase [EC:2.7.11.1]	gi|449468452|ref|XP_004151935.1|//PREDICTED: mitogen-activated protein kinase kinase kinase 3-like [Cucumis sativus]
Csa6G501230	553.897	220.612	-1.32811	0.0014234	9.74e-05	NA	NA	NA	NA	gi|778719285|ref|XP_011657992.1|//PREDICTED: uncharacterized protein LOC105435930 [Cucumis sativus]
Csa3G686720	2031.68	905.135	-1.16647	0.0447135	0.00755991	NA	NA	NA	K07562//nonsense-mediated mRNA decay protein 3;K00858//NAD+ kinase [EC:2.7.1.23];K14945//protein quaking;K17917//sorting nexin-1/2	gi|449464042|ref|XP_004149738.1|//PREDICTED: uncharacterized protein LOC101221174 [Cucumis sativus]
Csa6G072990	3959.32	1556.1	-1.34732	9e-05	3.64e-06	NA	NA	NA	K01177//beta-amylase [EC:3.2.1.2]	gi|449470888|ref|XP_004153140.1|//PREDICTED: inactive beta-amylase 9 [Cucumis sativus]
Csa3G004500	307.83	771.781	1.32606	3.49e-07	7.23e-09	GO:0031224//intrinsic component of membrane;GO:0005887//integral component of plasma membrane	GO:0015293//symporter activity;GO:0015204//urea transmembrane transporter activity	GO:0030001//metal ion transport;GO:0071918//urea transmembrane transport	NA	gi|449456915|ref|XP_004146194.1|//PREDICTED: urea-proton symporter DUR3 [Cucumis sativus];gi|657963710|ref|XP_008373474.1|//PREDICTED: urea-proton symporter DUR3 [Malus domestica]
Csa4G189010	27.8133	1.47598	-4.23603	8.99e-05	3.63e-06	NA	GO:0016747//transferase activity, transferring acyl groups other than amino-acyl groups	NA	K13065//shikimate O-hydroxycinnamoyltransferase [EC:2.3.1.133]	gi|449462792|ref|XP_004149124.1|//PREDICTED: spermidine hydroxycinnamoyl transferase-like [Cucumis sativus]
Csa3G841480	176.658	372.413	1.07594	0.0218925	0.00295401	NA	NA	NA	K13422//transcription factor MYC2	gi|449446883|ref|XP_004141200.1|//PREDICTED: transcription factor bHLH106-like [Cucumis sativus]
Csa2G264580	142.15	470.766	1.7276	2.42e-05	8.27e-07	NA	NA	NA	K00276//primary-amine oxidase [EC:1.4.3.21]	gi|449458586|ref|XP_004147028.1|//PREDICTED: uncharacterized protein LOC101216019 [Cucumis sativus]
Csa4G361860	103.247	393.038	1.92857	0.0020974	0.000157764	NA	GO:0004190//aspartic-type endopeptidase activity	GO:0006508//proteolysis	K00924;K11450//lysine-specific histone demethylase 1A [EC:1.-.-.-]	gi|449449755|ref|XP_004142630.1|//PREDICTED: aspartic proteinase Asp1-like [Cucumis sativus]
Csa1G065920	91.4202	916.249	3.32515	0.00160599	0.00011299	NA	NA	NA	K04733//interleukin-1 receptor-associated kinase 4 [EC:2.7.11.1];K04730//interleukin-1 receptor-associated kinase 1 [EC:2.7.11.1]	gi|700209476|gb|KGN64572.1|//hypothetical protein Csa_1G065920 [Cucumis sativus];gi|778664884|ref|XP_011648428.1|//PREDICTED: uncharacterized protein LOC101218966 [Cucumis sativus]
Csa3G252490	34686.7	11364.7	-1.60983	0.000367469	1.92e-05	NA	NA	NA	K05298//glyceraldehyde-3-phosphate dehydrogenase (NADP+) (phosphorylating) [EC:1.2.1.13]	gi|700202557|gb|KGN57690.1|//hypothetical protein Csa_3G252490 [Cucumis sativus]
Csa6G449820	2757.59	1284.38	-1.10233	0.00400983	0.000353941	GO:0044464//cell part	GO:0016301//kinase activity;GO:0031420//alkali metal ion binding	GO:0006007//glucose catabolic process;GO:0010038//response to metal ion	K00873//pyruvate kinase [EC:2.7.1.40]	gi|778717356|ref|XP_011657683.1|//PREDICTED: pyruvate kinase, cytosolic isozyme [Cucumis sativus]
Csa3G047730	2622.6	1062.53	-1.30349	0.00212221	0.000160346	NA	GO:0005515//protein binding;GO:0008168//methyltransferase activity	GO:0006730//one-carbon metabolic process	K13066//caffeic acid 3-O-methyltransferase [EC:2.1.1.68]	gi|778675782|ref|XP_004148264.2|//PREDICTED: caffeic acid 3-O-methyltransferase [Cucumis sativus]
Csa3G792060	355.092	1476.22	2.05564	4.19e-20	2.34e-22	NA	GO:0000166//nucleotide binding;GO:0003676//nucleic acid binding	NA	K12900//FUS-interacting serine-arginine-rich protein 1	gi|778684654|ref|XP_011652066.1|//PREDICTED: serine/arginine-rich SC35-like splicing factor SCL33 isoform X1 [Cucumis sativus]
Csa3G146310	130.605	313.754	1.26443	0.00118875	7.87e-05	NA	NA	GO:0009913//epidermal cell differentiation;GO:0009791//post-embryonic development	NA	gi|449432668|ref|XP_004134121.1|//PREDICTED: EPIDERMAL PATTERNING FACTOR-like protein 4 [Cucumis sativus]
Csa3G171160	2.96248	24.6716	3.05798	0.0125724	0.0014597	NA	GO:0032559//adenyl ribonucleotide binding;GO:0017111//nucleoside-triphosphatase activity;GO:0003676//nucleic acid binding	NA	K14440//SWI/SNF-related matrix-associated actin-dependent regulator of chromatin subfamily A-like protein 1 [EC:3.6.4.12]	gi|700202075|gb|KGN57208.1|//hypothetical protein Csa_3G171160 [Cucumis sativus]
Csa7G074920	84.3325	3.40515	-4.6303	3.26e-06	8.42e-08	NA	GO:0005506//iron ion binding;GO:0016491//oxidoreductase activity	GO:0055114//oxidation-reduction process	K08233//polyneuridine-aldehyde esterase [EC:3.1.1.78]	gi|778725230|ref|XP_011658920.1|//PREDICTED: gibberellin 20 oxidase 2-like isoform X3 [Cucumis sativus];gi|449438693|ref|XP_004137122.1|//PREDICTED: methylesterase 3-like [Cucumis sativus]
Csa7G073490	5.35233	57.4601	3.42432	1.92e-06	4.78e-08	NA	NA	NA	K13496//UDP-glucosyl transferase 73C [EC:2.4.1.-]	gi|778725052|ref|XP_004137109.2|//PREDICTED: scopoletin glucosyltransferase-like [Cucumis sativus]
Csa4G006330	191.28	48.9252	-1.96703	2.06e-06	5.13e-08	GO:0044444//cytoplasmic part	GO:0031072//heat shock protein binding	GO:0003006//developmental process involved in reproduction;GO:0006355//regulation of transcription, DNA-templated	K13111//WD40 repeat-containing protein SMU1;K16482//centriolar protein POC1;K14963//COMPASS component SWD3	gi|778697427|ref|XP_011654320.1|//PREDICTED: protein TOPLESS [Cucumis sativus];gi|700197768|gb|KGN52926.1|//hypothetical protein Csa_4G006330 [Cucumis sativus]
Csa3G633290	46.3551	357.455	2.94696	2e-08	3.38e-10	NA	NA	NA	K05747//Wiskott-Aldrich syndrome protein	gi|778682200|ref|XP_004144458.2|//PREDICTED: ninja-family protein AFP3-like [Cucumis sativus]
Csa6G491030	52.4551	131.535	1.32629	0.00340343	0.000286651	NA	NA	NA	K09286//EREBP-like factor	gi|449448306|ref|XP_004141907.1|//PREDICTED: ethylene-responsive transcription factor ERF011 [Cucumis sativus]
Csa5G139120	297.279	120.862	-1.29846	0.0134753	0.00159294	NA	GO:0016491//oxidoreductase activity	GO:0055114//oxidation-reduction process	K05275//pyridoxine 4-dehydrogenase [EC:1.1.1.65]	gi|449456506|ref|XP_004145990.1|//PREDICTED: pyridoxal reductase, chloroplastic [Cucumis sativus];gi|659074518|ref|XP_008437647.1|//PREDICTED: pyridoxal reductase, chloroplastic [Cucumis melo]
Csa1G064170	499.542	2615.97	2.38867	0.020102	0.00265916	NA	GO:0016836//hydro-lyase activity;GO:0016628//oxidoreductase activity, acting on the CH-CH group of donors, NAD or NADP as acceptor;GO:0048037//cofactor binding	GO:0006568//tryptophan metabolic process	K01696//tryptophan synthase beta chain [EC:4.2.1.20]	gi|449454865|ref|XP_004145174.1|//PREDICTED: tryptophan synthase beta chain 1-like [Cucumis sativus]
Csa2G000740	2.9517	33.2673	3.49449	0.000256906	1.25e-05	NA	NA	NA	K02866//large subunit ribosomal protein L10e;K11340//actin-like protein 6A	gi|449446809|ref|XP_004141163.1|//PREDICTED: acid phosphatase 1-like [Cucumis sativus]
Csa6G301020	9094.2	3536.84	-1.36248	0.015168	0.00184944	NA	NA	NA	K08282//non-specific serine/threonine protein kinase [EC:2.7.11.1]	gi|778714433|ref|XP_004148228.2|//PREDICTED: phototropin-1 [Cucumis sativus]
Csa3G859620	232.391	42.6777	-2.445	6.79e-06	1.89e-07	NA	NA	NA	K16219//protein N-terminal methyltransferase [EC:2.1.1.244];K13457//disease resistance protein RPM1	gi|778686611|ref|XP_011652423.1|//PREDICTED: uncharacterized protein LOC105435021 [Cucumis sativus]
Csa2G149480	12.8469	125.926	3.29308	1.55e-08	2.56e-10	NA	NA	NA	K14303//nuclear pore complex protein Nup160	gi|778668511|ref|XP_011649109.1|//PREDICTED: nuclear pore complex protein NUP160 isoform X4 [Cucumis sativus]
Csa2G317400	64.3429	150.2	1.22303	0.00359472	0.000307783	NA	NA	NA	NA	gi|778670243|ref|XP_004151123.2|//PREDICTED: uncharacterized protein LOC101222277 [Cucumis sativus]
Csa7G338100	1158.56	461.975	-1.32645	0.000722078	4.3e-05	NA	NA	NA	NA	gi|778726901|ref|XP_011659179.1|//PREDICTED: uncharacterized protein LOC101223105 isoform X2 [Cucumis sativus];gi|700189352|gb|KGN44585.1|//hypothetical protein Csa_7G338100 [Cucumis sativus]
Csa1G580220	1863.98	817.038	-1.18991	0.00795531	0.000829391	NA	NA	NA	NA	gi|449435820|ref|XP_004135692.1|//PREDICTED: uncharacterized protein LOC101205319 [Cucumis sativus]
Csa3G073840	4445.78	1887.26	-1.23615	0.0109816	0.00122513	NA	GO:0016765//transferase activity, transferring alkyl or aryl (other than methyl) groups	GO:0008652//cellular amino acid biosynthetic process	K01626//3-deoxy-7-phosphoheptulonate synthase [EC:2.5.1.54]	gi|449463236|ref|XP_004149340.1|//PREDICTED: phospho-2-dehydro-3-deoxyheptonate aldolase 2, chloroplastic-like [Cucumis sativus]
Csa7G262890	3312.51	47.238	-6.13183	4.46e-23	2.06e-25	NA	NA	NA	NA	gi|700189107|gb|KGN44340.1|//hypothetical protein Csa_7G262890 [Cucumis sativus]
Csa4G628850	4.77969	21.1434	2.14522	0.029807	0.00443483	NA	NA	NA	K05387//glutamate receptor, ionotropic, plant	gi|700199930|gb|KGN55088.1|//hypothetical protein Csa_4G628850 [Cucumis sativus]
Csa2G348860	71.1352	11.0375	-2.68815	0.000297509	1.49e-05	NA	NA	NA	NA	gi|778670504|ref|XP_004143067.2|//PREDICTED: uncharacterized protein LOC101211262 [Cucumis sativus]
Csa3G872720	223.895	671.874	1.58537	0.000202888	9.54e-06	NA	NA	NA	K01876//aspartyl-tRNA synthetase [EC:6.1.1.12];K08332//vacuolar protein 8	gi|700204908|gb|KGN60041.1|//hypothetical protein Csa_3G872720 [Cucumis sativus];gi|778689024|ref|XP_011652884.1|//PREDICTED: putative E3 ubiquitin-protein ligase LIN-1 [Cucumis sativus]
Csa4G675260	13832.4	5463.25	-1.34022	0.00306114	0.000250566	GO:0009941//chloroplast envelope;GO:0009570//chloroplast stroma	GO:0003743//translation initiation factor activity;GO:0000166//nucleotide binding;GO:0005525//GTP binding;GO:0003924//GTPase activity	GO:0006413//translational initiation;GO:0006412//translation	K02519//translation initiation factor IF-2	gi|449466939|ref|XP_004151183.1|//PREDICTED: translation initiation factor IF-2, chloroplastic [Cucumis sativus]
Csa6G490930	133.19	3.69313	-5.1725	9.1e-10	1.24e-11	GO:0016021//integral component of membrane	GO:0016787//hydrolase activity	GO:0006629//lipid metabolic process	K03147//phosphomethylpyrimidine synthase [EC:4.1.99.17]	gi|700193325|gb|KGN48529.1|//hypothetical protein Csa_6G490930 [Cucumis sativus];gi|778718398|ref|XP_011657863.1|//PREDICTED: uncharacterized protein LOC101217832 [Cucumis sativus]
Csa2G123610	41.0552	539.414	3.71576	1.64e-06	4.04e-08	NA	NA	NA	NA	gi|700206331|gb|KGN61450.1|//hypothetical protein Csa_2G123610 [Cucumis sativus]
Csa3G881660	184.949	453.132	1.2928	0.000465584	2.56e-05	NA	GO:0003913//DNA photolyase activity	GO:0006281//DNA repair	K01669//deoxyribodipyrimidine photo-lyase [EC:4.1.99.3]	gi|778687135|ref|XP_004136321.2|//PREDICTED: cryptochrome DASH, chloroplastic/mitochondrial [Cucumis sativus]
Csa1G002730	536.427	128.429	-2.06241	4.89e-06	1.32e-07	GO:0044464//cell part	NA	GO:0006810//transport	K06901//putative MFS transporter, AGZA family, xanthine/uracil permease	gi|449440977|ref|XP_004138260.1|//PREDICTED: adenine/guanine permease AZG2 [Cucumis sativus]
Csa5G564290	2.4749	18.28	2.88483	0.0134924	0.0015983	NA	GO:0005488//binding	NA	K11699//RNA-dependent RNA polymerase [EC:2.7.7.48]	gi|700196297|gb|KGN51474.1|//hypothetical protein Csa_5G564290 [Cucumis sativus]
Csa1G434160	47.8144	197.32	2.04502	1.77e-05	5.71e-07	NA	NA	NA	NA	gi|449463914|ref|XP_004149675.1|//PREDICTED: uncharacterized protein LOC101205533 [Cucumis sativus]
Csa1G533380	119.586	343.847	1.52371	0.0118003	0.00135073	NA	GO:0016407//acetyltransferase activity	NA	NA	gi|778661782|ref|XP_011658711.1|//PREDICTED: probable N-acetyltransferase HLS1 [Cucumis sativus]
Csa2G308350	2244.2	7226.77	1.68715	7.91e-05	3.12e-06	NA	NA	NA	K12602//WD repeat-containing protein 61;K14963//COMPASS component SWD3	gi|590598182|ref|XP_007018822.1|//Transducin/WD40 repeat-like superfamily protein isoform 2 [Theobroma cacao];gi|778670230|ref|XP_011649409.1|//PREDICTED: uncharacterized WD repeat-containing protein C2A9.03 [Cucumis sativus]
Csa1G572380	843.914	280.454	-1.58933	0.00130265	8.79e-05	NA	NA	NA	K19613//leucine-rich repeat protein SHOC2;K15078//structure-specific endonuclease subunit SLX1 [EC:3.6.1.-]	gi|778662590|ref|XP_011659913.1|//PREDICTED: putative disease resistance protein RGA4 [Cucumis sativus];gi|700211021|gb|KGN66117.1|//hypothetical protein Csa_1G572380 [Cucumis sativus]
Csa3G732480	37.1476	227.935	2.61728	0.000115962	4.92e-06	GO:0043231//intracellular membrane-bounded organelle	GO:0003676//nucleic acid binding	NA	K08869//aarF domain-containing kinase;K01184//polygalacturonase [EC:3.2.1.15];K12133//MYB-related transcription factor LHY;K11865//protein MYSM1;K17613//calcineurin-binding protein cabin-1	gi|449439918|ref|XP_004137732.1|//PREDICTED: transcription factor DIVARICATA-like [Cucumis sativus]
Csa6G182690	3127.94	1119.36	-1.48255	1.6e-06	3.91e-08	GO:0005829//cytosol;GO:0005886//plasma membrane	GO:0008443//phosphofructokinase activity;GO:2001070//starch binding;GO:0019203//carbohydrate phosphatase activity;GO:0005524//ATP binding;GO:0032559//adenyl ribonucleotide binding;GO:0003873//6-phosphofructo-2-kinase activity	GO:0046835//carbohydrate phosphorylation;GO:0043609//regulation of carbon utilization;GO:0006003//fructose 2,6-bisphosphate metabolic process;GO:0006002//fructose 6-phosphate metabolic process;GO:0006000//fructose metabolic process	K01103//6-phosphofructo-2-kinase / fructose-2,6-biphosphatase 3&#160; [EC:2.7.1.105 3.1.3.46]	gi|449450828|ref|XP_004143164.1|//PREDICTED: 6-phosphofructo-2-kinase/fructose-2,6-bisphosphatase [Cucumis sativus]
Csa2G247600	285.641	638.827	1.16122	0.0137606	0.0016374	NA	GO:0005488//binding	GO:0009414//response to water deprivation;GO:0006950//response to stress	NA	gi|449462226|ref|XP_004148842.1|//PREDICTED: uncharacterized protein LOC101210790 [Cucumis sativus]
Csa2G441240	2178.62	895.301	-1.28297	1.84e-05	6.01e-07	NA	NA	NA	K09753//cinnamoyl-CoA reductase [EC:1.2.1.44]	gi|449460698|ref|XP_004148082.1|//PREDICTED: cinnamoyl-CoA reductase 1-like [Cucumis sativus]
Csa7G428960	4433.4	2045.25	-1.11614	0.00174518	0.000125123	GO:0032991//macromolecular complex	GO:0005488//binding	NA	K13126//polyadenylate-binding protein	gi|700189926|gb|KGN45159.1|//hypothetical protein Csa_7G428960 [Cucumis sativus]
Csa4G297430	2.62983	26.8447	3.35159	0.00121357	8.05e-05	NA	NA	NA	NA	gi|449448872|ref|XP_004142189.1|//PREDICTED: diacylglycerol kinase theta-like [Cucumis sativus]
Csa5G639500	1851.87	770.926	-1.26432	0.0111423	0.00124913	NA	NA	NA	NA	gi|449447665|ref|XP_004141588.1|//PREDICTED: protein LONGIFOLIA 1 [Cucumis sativus]
Csa1G042180	16.5489	2.7538	-2.58724	0.0234992	0.00323756	GO:0043231//intracellular membrane-bounded organelle	NA	GO:0010223//secondary shoot formation;GO:0006351//transcription, DNA-templated	NA	gi|778657207|ref|XP_011650456.1|//PREDICTED: transcription factor TCP18-like [Cucumis sativus]
Csa1G524690	1582.04	706.931	-1.16215	0.00701494	0.000708723	NA	NA	NA	K08150//MFS transporter, SP family, solute carrier family 2 (myo-inositol transporter), member 13	gi|449470902|ref|XP_004153144.1|//PREDICTED: D-xylose-proton symporter-like 3, chloroplastic [Cucumis sativus]
Csa1G597690	647.3	2419.36	1.90212	0.00781849	0.000808732	NA	NA	NA	K13464//jasmonate ZIM domain-containing protein	gi|449452598|ref|XP_004144046.1|//PREDICTED: protein TIFY 10A [Cucumis sativus]
Csa1G569470	19.3057	97.0705	2.33001	0.0044896	0.000408184	NA	NA	NA	NA	gi|778662469|ref|XP_011659891.1|//PREDICTED: ribonucleoprotein RB97D-like isoform X2 [Cucumis sativus]
Csa5G155450	5.93212	135.016	4.50844	1.02e-12	9.98e-15	NA	NA	NA	K14297//nuclear pore complex protein Nup98-Nup96	gi|449452358|ref|XP_004143926.1|//PREDICTED: protein P21-like [Cucumis sativus]
Csa1G560830	18553.5	6528.26	-1.50692	0.000169288	7.79e-06	NA	GO:0046872//metal ion binding;GO:0017111//nucleoside-triphosphatase activity;GO:0003676//nucleic acid binding	NA	K16911//ATP-dependent RNA helicase DDX21 [EC:3.6.4.13]	gi|449435589|ref|XP_004135577.1|//PREDICTED: DEAD-box ATP-dependent RNA helicase 3, chloroplastic [Cucumis sativus]
Csa6G449320	27.964	88.0688	1.65506	0.00939331	0.00100827	NA	GO:0003677//DNA binding	GO:0006351//transcription, DNA-templated	K09338//homeobox-leucine zipper protein	gi|778717339|ref|XP_004143373.2|//PREDICTED: homeobox-leucine zipper protein ATHB-22-like [Cucumis sativus]
Csa2G205940	98.1217	268.244	1.4509	0.00672564	0.000674637	NA	GO:0004674//protein serine/threonine kinase activity;GO:0032559//adenyl ribonucleotide binding	GO:0006464//cellular protein modification process;GO:0023052//signaling	K12761//carbon catabolite-derepressing protein kinase [EC:2.7.11.1]	gi|449467251|ref|XP_004151337.1|//PREDICTED: CBL-interacting serine/threonine-protein kinase 7 [Cucumis sativus]
Csa3G818260	744.574	123.386	-2.59323	1.07e-10	1.3e-12	NA	GO:0005506//iron ion binding;GO:0016712//oxidoreductase activity, acting on paired donors, with incorporation or reduction of molecular oxygen, reduced flavin or flavoprotein as one donor, and incorporation of one atom of oxygen	GO:0008152//metabolic process	K00517	gi|449437980|ref|XP_004136768.1|//PREDICTED: cytochrome P450 94A1-like [Cucumis sativus]
Csa4G645290	1289.37	469.809	-1.45652	2.16e-07	4.3e-09	NA	NA	NA	K00511//squalene monooxygenase [EC:1.14.14.17]	gi|449447091|ref|XP_004141303.1|//PREDICTED: squalene monooxygenase-like [Cucumis sativus]
BGI_novel_G000511	12.0589	71.5552	2.56896	4.83e-05	1.79e-06	GO:0016021//integral component of membrane	NA	GO:0055085//transmembrane transport	K14794//ribosomal RNA-processing protein 12	gi|659091948|ref|XP_008446819.1|//PREDICTED: uncharacterized protein LOC103489435 [Cucumis melo]
Csa2G352940	129.13	2.28414	-5.82103	8.86e-13	8.66e-15	GO:0043231//intracellular membrane-bounded organelle	NA	NA	K09422//myb proto-oncogene protein, plant	gi|700207296|gb|KGN62415.1|//hypothetical protein Csa_2G352940 [Cucumis sativus];gi|449450570|ref|XP_004143035.1|//PREDICTED: transcription factor RAX3-like [Cucumis sativus]
Csa5G468980	4.35055	118.48	4.7673	1.56e-07	3.01e-09	NA	GO:0046914//transition metal ion binding;GO:0003824//catalytic activity	GO:0008152//metabolic process	K07119//uncharacterized protein	gi|700195979|gb|KGN51156.1|//hypothetical protein Csa_5G468980 [Cucumis sativus]
Csa3G435550	655.81	158.4	-2.04971	0.000108346	4.53e-06	NA	NA	NA	K14411//RNA-binding protein Musashi	gi|449462932|ref|XP_004149189.1|//PREDICTED: protein IQ-DOMAIN 14-like [Cucumis sativus]
Csa3G875420	592.198	231.861	-1.35282	2.4e-07	4.82e-09	NA	GO:0008757//S-adenosylmethionine-dependent methyltransferase activity	GO:0008202//steroid metabolic process;GO:0006730//one-carbon metabolic process	K08242//24-methylenesterol C-methyltransferase [EC:2.1.1.143]	gi|449437406|ref|XP_004136483.1|//PREDICTED: 24-methylenesterol C-methyltransferase 2 [Cucumis sativus]
Csa3G020040	36.1786	154.715	2.0964	0.000502978	2.8e-05	GO:0016021//integral component of membrane	GO:0016740//transferase activity	NA	K03006//DNA-directed RNA polymerase II subunit RPB1 [EC:2.7.7.6];K00750//glycogenin glucosyltransferase [EC:2.4.1.186]	gi|659095953|ref|XP_008448849.1|//PREDICTED: putative glucuronosyltransferase PGSIP8 [Cucumis melo];gi|778675394|ref|XP_004147207.2|//PREDICTED: putative glucuronosyltransferase PGSIP8 [Cucumis sativus]
Csa2G360640	58.2759	138.542	1.24935	0.0259101	0.00367827	NA	NA	NA	NA	gi|700207428|gb|KGN62547.1|//hypothetical protein Csa_2G360640 [Cucumis sativus]
Csa2G035360	109.637	24.2194	-2.17851	1.23e-05	3.72e-07	NA	NA	NA	K14638//solute carrier family 15 (peptide/histidine transporter), member 3/4	gi|700205917|gb|KGN61036.1|//hypothetical protein Csa_2G035360 [Cucumis sativus]
Csa5G630800	887.953	1843.12	1.0536	0.00245627	0.000193748	NA	GO:0046914//transition metal ion binding;GO:0003824//catalytic activity	GO:0008152//metabolic process	K18980//2-methylene-furan-3-one reductase [EC:1.3.1.105]	gi|568384751|ref|NP_001275527.1|//quinone oxidoreductase-like protein At1g23740, chloroplastic-like [Cucumis sativus]
Csa3G837640	136.499	287.154	1.07293	0.0143005	0.00171887	GO:0044464//cell part;GO:0005622//intracellular	GO:0032561//guanyl ribonucleotide binding;GO:0003824//catalytic activity;GO:0005525//GTP binding	GO:0007264//small GTPase mediated signal transduction;GO:0035556//intracellular signal transduction;GO:0015031//protein transport	K07937//ADP-ribosylation factor 1	gi|763748136|gb|KJB15575.1|//hypothetical protein B456_002G185200 [Gossypium raimondii];gi|659085668|ref|XP_008443537.1|//PREDICTED: ADP-ribosylation factor 1-like isoform X2 [Cucumis melo]
Csa3G038190	268.667	725.749	1.43365	0.00410103	0.000364562	GO:0044464//cell part	GO:0004620//phospholipase activity;GO:0046872//metal ion binding	GO:0006650//glycerophospholipid metabolic process	K01115//phospholipase D1/2 [EC:3.1.4.4]	gi|778675616|ref|XP_011650436.1|//PREDICTED: phospholipase D beta 1-like [Cucumis sativus]
Csa5G527380	3.92815	49.6443	3.65971	0.00165344	0.000117364	NA	NA	NA	K03544//ATP-dependent Clp protease ATP-binding subunit ClpX	gi|778703780|ref|XP_011655426.1|//PREDICTED: mitochondrial clpX-like chaperone MCX1 isoform X3 [Cucumis sativus]
Csa7G388370	20.0778	1.06443	-4.23745	6.72e-05	2.57e-06	GO:0043231//intracellular membrane-bounded organelle	NA	NA	NA	gi|700189571|gb|KGN44804.1|//hypothetical protein Csa_7G388370 [Cucumis sativus]
Csa1G569480	27.3095	214.422	2.97297	1.79e-07	3.49e-09	NA	GO:0046872//metal ion binding;GO:0003676//nucleic acid binding	NA	K14794//ribosomal RNA-processing protein 12;K12309//beta-galactosidase [EC:3.2.1.23]	gi|449435665|ref|XP_004135615.1|//PREDICTED: protein indeterminate-domain 2 [Cucumis sativus]
Csa4G025090	29.5072	120.592	2.031	0.000821453	5.02e-05	NA	GO:0046872//metal ion binding;GO:0016701//oxidoreductase activity, acting on single donors with incorporation of molecular oxygen;GO:0016706//oxidoreductase activity, acting on paired donors, with incorporation or reduction of molecular oxygen, 2-oxoglutarate as one donor, and incorporation of one atom each of oxygen into both donors;GO:0051213//dioxygenase activity	GO:0055114//oxidation-reduction process;GO:0051553//flavone biosynthetic process	K05278//flavonol synthase [EC:1.14.11.23]	gi|700198019|gb|KGN53177.1|//hypothetical protein Csa_4G025090 [Cucumis sativus];gi|778690313|ref|XP_004146935.2|//PREDICTED: hyoscyamine 6-dioxygenase [Cucumis sativus]
Csa1G065930	53.4406	645.17	3.59367	2.47e-08	4.25e-10	NA	NA	NA	K04733//interleukin-1 receptor-associated kinase 4 [EC:2.7.11.1];K04730//interleukin-1 receptor-associated kinase 1 [EC:2.7.11.1]	gi|700209477|gb|KGN64573.1|//hypothetical protein Csa_1G065930 [Cucumis sativus];gi|778664887|ref|XP_011648430.1|//PREDICTED: LOW QUALITY PROTEIN: cysteine-rich receptor-like protein kinase 29 [Cucumis sativus]
Csa3G732470	518.144	3690.33	2.83233	0.0236925	0.00327446	NA	GO:0016746//transferase activity, transferring acyl groups	NA	K13065//shikimate O-hydroxycinnamoyltransferase [EC:2.3.1.133]	gi|449439912|ref|XP_004137729.1|//PREDICTED: uncharacterized acetyltransferase At3g50280 [Cucumis sativus]
Csa3G900960	583.868	49.5078	-3.55991	3.63e-17	2.5e-19	NA	NA	NA	K08235//xyloglucan:xyloglucosyl transferase [EC:2.4.1.207]	gi|449436850|ref|XP_004136205.1|//PREDICTED: probable xyloglucan endotransglucosylase/hydrolase protein 30 [Cucumis sativus]
Csa3G021150	6.1878	33.5348	2.43816	0.00227677	0.000176081	NA	NA	NA	K02883//large subunit ribosomal protein L18e;K05747//Wiskott-Aldrich syndrome protein;K11855//ubiquitin carboxyl-terminal hydrolase 36/42 [EC:3.4.19.12]	gi|449458930|ref|XP_004147199.1|//PREDICTED: 14 kDa proline-rich protein DC2.15-like [Cucumis sativus]
Csa1G573020	61.8826	146.83	1.24654	0.00345912	0.000293008	GO:0016021//integral component of membrane;GO:0005789//endoplasmic reticulum membrane	NA	NA	K17302//coatomer subunit beta';K04730//interleukin-1 receptor-associated kinase 1 [EC:2.7.11.1]	gi|778662640|ref|XP_011659931.1|//PREDICTED: vesicle-associated protein 2-1-like [Cucumis sativus]
Csa2G042770	3.27141	17.4015	2.41123	0.0448392	0.00759588	NA	NA	NA	K02940//large subunit ribosomal protein L9e;K01623//fructose-bisphosphate aldolase, class I [EC:4.1.2.13]	gi|778667340|ref|XP_011648910.1|//PREDICTED: WAT1-related protein At4g30420 [Cucumis sativus]
Csa3G126240	31405.7	5372.84	-2.54727	2.61e-07	5.35e-09	NA	GO:0016744//transferase activity, transferring aldehyde or ketonic groups	NA	K00615//transketolase [EC:2.2.1.1]	gi|525507124|ref|NP_001267600.1|//transketolase [Cucumis sativus]
Csa2G047790	132.865	12.7221	-3.38456	1.01e-08	1.61e-10	NA	NA	NA	NA	gi|449462743|ref|XP_004149100.1|//PREDICTED: uncharacterized protein LOC101216909 [Cucumis sativus]
Csa1G186610	210.184	67.1986	-1.64515	0.00323167	0.000268606	GO:0016021//integral component of membrane	GO:0005215//transporter activity	GO:0055085//transmembrane transport;GO:0006814//sodium ion transport	K14445//solute carrier family 13 (sodium-dependent dicarboxylate transporter), member 2/3/5	gi|449443554|ref|XP_004139542.1|//PREDICTED: tonoplast dicarboxylate transporter [Cucumis sativus]
Csa2G006840	4063.31	1246.06	-1.70528	5.58e-06	1.52e-07	NA	NA	NA	NA	gi|449443065|ref|XP_004139301.1|//PREDICTED: thylakoid lumenal 16.5 kDa protein, chloroplastic [Cucumis sativus]
Csa3G222790	1895.78	610.436	-1.63488	0.00101119	6.45e-05	NA	GO:0009055//electron carrier activity;GO:0051537//2 iron, 2 sulfur cluster binding;GO:0046872//metal ion binding;GO:0005488//binding	GO:0022900//electron transport chain	K02639//ferredoxin	gi|449457047|ref|XP_004146260.1|//PREDICTED: ferredoxin-like [Cucumis sativus]
Csa4G126480	9.46954	609.723	6.00872	2.69e-47	3.5e-50	NA	GO:0005488//binding	GO:0006351//transcription, DNA-templated	K09264//MADS-box transcription factor, plant	gi|700198620|gb|KGN53778.1|//hypothetical protein Csa_4G126480 [Cucumis sativus];gi|449438973|ref|XP_004137262.1|//PREDICTED: truncated transcription factor CAULIFLOWER A isoform X1 [Cucumis sativus]
Csa1G024120	413.108	982.247	1.24957	8.99e-05	3.62e-06	NA	NA	NA	K11491//condensin-2 complex subunit D3	gi|700208730|gb|KGN63826.1|//G14587-6 protein [Cucumis sativus]
BGI_novel_G000419	40.7488	115.921	1.50831	0.0118322	0.00135495	NA	NA	NA	NA	gi|778686987|ref|XP_011652484.1|//PREDICTED: lactation elevated protein 1 isoform X3 [Cucumis sativus]
Csa2G177210	21.3723	219.893	3.36299	0.00409422	0.00036376	NA	NA	NA	K14516//ethylene-responsive transcription factor 1	gi|449466538|ref|XP_004150983.1|//PREDICTED: ethylene-responsive transcription factor 1B-like [Cucumis sativus]
Csa6G133830	808.208	392.121	-1.04343	0.000152953	6.9e-06	NA	NA	NA	NA	gi|449444322|ref|XP_004139924.1|//PREDICTED: calcium uniporter protein 5, mitochondrial-like [Cucumis sativus]
Csa5G434550	14.9074	183.286	3.62	0.000105901	4.41e-06	NA	GO:0004871//signal transducer activity	GO:0007165//signal transduction;GO:0006351//transcription, DNA-templated	K14492//two-component response regulator ARR-A family	gi|449445057|ref|XP_004140290.1|//PREDICTED: two-component response regulator ARR9-like [Cucumis sativus]
Csa3G119480	1008.73	485.587	-1.05473	0.0171928	0.00216587	NA	NA	NA	NA	gi|778676863|ref|XP_011650676.1|//PREDICTED: uncharacterized protein At4g00950 isoform X4 [Cucumis sativus];gi|778676857|ref|XP_004133807.2|//PREDICTED: uncharacterized protein At4g00950 isoform X2 [Cucumis sativus];gi|778676854|ref|XP_011650674.1|//PREDICTED: uncharacterized protein At4g00950 isoform X1 [Cucumis sativus]
Csa4G309180	1554.89	3582.39	1.20411	0.00153617	0.000106672	GO:0016020//membrane;GO:0016021//integral component of membrane	GO:0015369//calcium:proton antiporter activity	GO:0006810//transport;GO:0070588//calcium ion transmembrane transport	K07300//Ca2+:H+ antiporter	gi|525507282|ref|NP_001267681.1|//vacuolar cation/proton exchanger 1-like [Cucumis sativus]
BGI_novel_G000278	25.6255	3.0116	-3.08898	0.00397092	0.000348628	NA	NA	NA	NA	gi|700192984|gb|KGN48188.1|//hypothetical protein Csa_6G446480 [Cucumis sativus]
Csa3G005040	6934.74	3061.67	-1.17953	0.000502978	2.8e-05	NA	GO:0004175//endopeptidase activity	GO:0019538//protein metabolic process	K01358//ATP-dependent Clp protease, protease subunit [EC:3.4.21.92]	gi|449456777|ref|XP_004146125.1|//PREDICTED: ATP-dependent Clp protease proteolytic subunit 4, chloroplastic [Cucumis sativus]
Csa5G623410	213.412	541.266	1.3427	0.000840356	5.15e-05	NA	NA	NA	K05747//Wiskott-Aldrich syndrome protein;K02184//formin 2	gi|700197100|gb|KGN52277.1|//hypothetical protein Csa_5G623410 [Cucumis sativus];gi|778706655|ref|XP_011655886.1|//PREDICTED: neural Wiskott-Aldrich syndrome protein-like [Cucumis sativus]
Csa4G294940	414.435	90.1793	-2.20028	2.5e-14	2.16e-16	NA	NA	NA	NA	gi|449448908|ref|XP_004142207.1|//PREDICTED: uncharacterized protein LOC101207339 [Cucumis sativus]
Csa4G625560	1056.74	2457.6	1.21764	0.00333923	0.000280002	NA	NA	NA	K06636//structural maintenance of chromosome 1	gi|449456703|ref|XP_004146088.1|//PREDICTED: uncharacterized protein LOC101223201 [Cucumis sativus]
Csa5G407060	380.571	98.0941	-1.95593	0.00384084	0.000333384	GO:0016020//membrane	GO:0005215//transporter activity	GO:0006810//transport	K17469//sulfate transporter 2, low-affinity	gi|449445222|ref|XP_004140372.1|//PREDICTED: low affinity sulfate transporter 3 [Cucumis sativus]
Csa4G308620	35.9422	8.80149	-2.02986	0.0331904	0.00510818	NA	NA	NA	NA	gi|700199214|gb|KGN54372.1|//hypothetical protein Csa_4G308620 [Cucumis sativus]
Csa2G264570	649.867	311.141	-1.06258	0.0134924	0.0015966	NA	NA	NA	K03686//molecular chaperone DnaJ	gi|778674187|ref|XP_004147068.2|//PREDICTED: chaperone protein dnaJ 11, chloroplastic-like [Cucumis sativus]
Csa4G171510	107.509	271.836	1.33828	0.00453695	0.000413049	NA	NA	NA	K05643//ATP-binding cassette, subfamily A (ABC1), member 3	gi|700198703|gb|KGN53861.1|//hypothetical protein Csa_4G171510 [Cucumis sativus]
Csa3G865330	3254.75	927.665	-1.81087	4.29e-06	1.14e-07	GO:0005618//cell wall;GO:0005773//vacuole	GO:0004553//hydrolase activity, hydrolyzing O-glycosyl compounds;GO:0030246//carbohydrate binding;GO:0004565//beta-galactosidase activity;GO:0005488//binding	GO:0008152//metabolic process;GO:0005975//carbohydrate metabolic process	K12309//beta-galactosidase [EC:3.2.1.23]	gi|700204865|gb|KGN59998.1|//hypothetical protein Csa_3G865330 [Cucumis sativus];gi|568839189|ref|XP_006473573.1|//PREDICTED: beta-galactosidase 5 [Citrus sinensis]
Csa7G433330	218.855	775.784	1.82568	6.8e-05	2.62e-06	NA	NA	NA	K04733//interleukin-1 receptor-associated kinase 4 [EC:2.7.11.1];K03327//multidrug resistance protein, MATE family;K04382//serine/threonine-protein phosphatase 2A catalytic subunit [EC:3.1.3.16];K07573//exosome complex component CSL4;K01183//chitinase [EC:3.2.1.14]	gi|778729159|ref|XP_011659540.1|//PREDICTED: G-type lectin S-receptor-like serine/threonine-protein kinase CES101 isoform X1 [Cucumis sativus];gi|700190071|gb|KGN45304.1|//hypothetical protein Csa_7G433330 [Cucumis sativus]
Csa3G852470	144.047	1362.67	3.24182	0.00636803	0.000629259	NA	NA	NA	K02437//glycine cleavage system H protein;K00162//pyruvate dehydrogenase E1 component beta subunit [EC:1.2.4.1];K13126//polyadenylate-binding protein;K05941//glutathione gamma-glutamylcysteinyltransferase [EC:2.3.2.15]	gi|449460145|ref|XP_004147806.1|//PREDICTED: NAC domain-containing protein 72-like isoform X2 [Cucumis sativus]
Csa2G011500	2046.47	751.288	-1.4457	0.000156522	7.12e-06	NA	NA	NA	K13065//shikimate O-hydroxycinnamoyltransferase [EC:2.3.1.133];K09419//heat shock transcription factor, other eukaryote	gi|778666541|ref|XP_004139230.2|//PREDICTED: protein ECERIFERUM 26-like [Cucumis sativus]
Csa7G449460	289.966	1676.64	2.53162	9.16e-05	3.73e-06	NA	NA	NA	NA	gi|778729686|ref|XP_004141703.2|//PREDICTED: probable GTP diphosphokinase RSH2, chloroplastic [Cucumis sativus]
Csa6G382360	37.6583	4.9814	-2.91835	0.0019862	0.000147774	NA	NA	NA	NA	gi|449463434|ref|XP_004149439.1|//PREDICTED: uncharacterized protein LOC101203758 [Cucumis sativus]
Csa5G023900	659.637	323.327	-1.02868	0.00021688	1.03e-05	NA	GO:0000166//nucleotide binding;GO:0003676//nucleic acid binding	NA	NA	gi|449449026|ref|XP_004142266.1|//PREDICTED: uncharacterized protein LOC101203394 [Cucumis sativus]
Csa4G309150	649.749	305.855	-1.08704	0.0038935	0.000338802	NA	NA	NA	K10802//high mobility group protein B1	gi|778693781|ref|XP_011653690.1|//PREDICTED: high mobility group B protein 1 [Cucumis sativus];gi|571443436|ref|XP_006576167.1|//PREDICTED: uncharacterized protein LOC100499704 isoform X1 [Glycine max]
Csa1G042130	1073.89	363.457	-1.56298	0.00188146	0.000137807	NA	GO:0016853//isomerase activity	NA	K03768//peptidyl-prolyl cis-trans isomerase B (cyclophilin B) [EC:5.2.1.8]	gi|449439375|ref|XP_004137461.1|//PREDICTED: peptidyl-prolyl cis-trans isomerase CYP26-2, chloroplastic [Cucumis sativus]
Csa3G736730	13.2302	67.493	2.3509	0.000241678	1.16e-05	GO:0043231//intracellular membrane-bounded organelle	NA	NA	NA	gi|449440053|ref|XP_004137799.1|//PREDICTED: uncharacterized protein LOC101211971 [Cucumis sativus]
Csa2G069200	12.0572	91.2419	2.9198	0.0134924	0.00159835	GO:0016020//membrane	GO:0016709//oxidoreductase activity, acting on paired donors, with incorporation or reduction of molecular oxygen, NAD(P)H as one donor, and incorporation of one atom of oxygen;GO:0020037//heme binding;GO:0005506//iron ion binding	GO:0044550//secondary metabolite biosynthetic process;GO:0055114//oxidation-reduction process	K00487//trans-cinnamate 4-monooxygenase [EC:1.14.13.11]	gi|778667679|ref|XP_011648970.1|//PREDICTED: cytochrome P450 CYP73A100-like [Cucumis sativus];gi|700206081|gb|KGN61200.1|//hypothetical protein Csa_2G069200 [Cucumis sativus];gi|778667682|ref|XP_011648971.1|//PREDICTED: cytochrome P450 CYP73A100-like [Cucumis sativus]
Csa7G004130	3628.65	1651.59	-1.13558	0.000391182	2.08e-05	GO:0016469//proton-transporting two-sector ATPase complex	GO:0015077//monovalent inorganic cation transmembrane transporter activity	GO:0015988//energy coupled proton transmembrane transport, against electrochemical gradient	K02154//V-type H+-transporting ATPase subunit a	gi|449461599|ref|XP_004148529.1|//PREDICTED: V-type proton ATPase subunit a3-like [Cucumis sativus]
Csa5G606670	51.8161	136.199	1.39424	0.000707646	4.19e-05	GO:0016021//integral component of membrane	NA	GO:0071705//nitrogen compound transport	NA	gi|700196799|gb|KGN51976.1|//hypothetical protein Csa_5G606670 [Cucumis sativus]
Csa3G645960	2028.28	876.185	-1.21095	0.00213107	0.000161221	NA	NA	NA	NA	gi|449453383|ref|XP_004144437.1|//PREDICTED: protein FLUORESCENT IN BLUE LIGHT, chloroplastic isoform X1 [Cucumis sativus]
Csa2G228420	645.779	1633.35	1.33872	0.00913504	0.000974826	GO:0005634//nucleus	GO:0043565//sequence-specific DNA binding;GO:0003700//transcription factor activity, sequence-specific DNA binding	GO:0006355//regulation of transcription, DNA-templated	K09419//heat shock transcription factor, other eukaryote	gi|449474405|ref|XP_004154162.1|//PREDICTED: heat stress transcription factor A-7a [Cucumis sativus]
BGI_novel_G000542	46.3295	6.46406	-2.84142	0.000790972	4.8e-05	NA	NA	NA	K12447//UDP-sugar pyrophosphorylase [EC:2.7.7.64];K01209//alpha-N-arabinofuranosidase [EC:3.2.1.55];K02259//cytochrome c oxidase assembly protein subunit 15	gi|147818673|emb|CAN73924.1|//hypothetical protein VITISV_041509 [Vitis vinifera]
Csa1G173140	7392.31	2799.83	-1.40068	0.000548251	3.1e-05	GO:0009570//chloroplast stroma	NA	GO:0045727//positive regulation of translation;GO:0009658//chloroplast organization;GO:0031425//chloroplast RNA processing	K17710//pentatricopeptide repeat domain-containing protein 1	gi|449443502|ref|XP_004139516.1|//PREDICTED: pentatricopeptide repeat-containing protein At4g16390, chloroplastic [Cucumis sativus];gi|359495626|ref|XP_002269600.2|//PREDICTED: pentatricopeptide repeat-containing protein At4g16390, chloroplastic [Vitis vinifera]
Csa1G002950	13.3603	106.123	2.98971	0.000327126	1.67e-05	NA	NA	NA	K02923//large subunit ribosomal protein L38e;K04422//mitogen-activated protein kinase kinase kinase 13 [EC:2.7.11.25];K03255//protein TIF31	gi|449440620|ref|XP_004138082.1|//PREDICTED: uncharacterized protein LOC101222072 [Cucumis sativus];gi|700208430|gb|KGN63526.1|//hypothetical protein Csa_1G002950 [Cucumis sativus]
Csa4G053250	356.611	173.644	-1.03822	0.0490294	0.00854462	GO:0016021//integral component of membrane	GO:0016760//cellulose synthase (UDP-forming) activity	GO:0030244//cellulose biosynthetic process;GO:0071555//cell wall organization	K10999//cellulose synthase A [EC:2.4.1.12];K00770//1,4-beta-D-xylan synthase [EC:2.4.2.24]	gi|449462565|ref|XP_004149011.1|//PREDICTED: cellulose synthase-like protein G3 isoform X1 [Cucumis sativus];gi|778691116|ref|XP_011653225.1|//PREDICTED: cellulose synthase-like protein G3 isoform X2 [Cucumis sativus]
Csa2G172500	1567.3	655.776	-1.257	0.00425627	0.000381847	GO:0009507//chloroplast	GO:0043169//cation binding;GO:0046872//metal ion binding;GO:0008238//exopeptidase activity;GO:0008237//metallopeptidase activity;GO:0070006//metalloaminopeptidase activity	GO:0006508//proteolysis;GO:0019538//protein metabolic process;GO:0070084//protein initiator methionine removal	K01265//methionyl aminopeptidase [EC:3.4.11.18]	gi|700206461|gb|KGN61580.1|//hypothetical protein Csa_2G172500 [Cucumis sativus];gi|659121456|ref|XP_008460669.1|//PREDICTED: methionine aminopeptidase 1B, chloroplastic isoform X1 [Cucumis melo];gi|449458896|ref|XP_004147182.1|//PREDICTED: methionine aminopeptidase 1B, chloroplastic isoform X1 [Cucumis sativus]
Csa6G139230	499.247	1149.14	1.20273	0.0182572	0.00234128	NA	NA	NA	K19042//E3 ubiquitin-protein ligase BOI and related proteins [EC:2.3.2.27]	gi|778713142|ref|XP_004145732.2|//PREDICTED: probable BOI-related E3 ubiquitin-protein ligase 2 isoform X2 [Cucumis sativus]
Csa6G404230	3.57899	33.0638	3.20763	0.00794324	0.000826226	NA	NA	NA	K17964//leucine-rich PPR motif-containing protein, mitochondrial;K03452//magnesium/proton exchanger	gi|449458017|ref|XP_004146744.1|//PREDICTED: putative pentatricopeptide repeat-containing protein At3g49142 [Cucumis sativus]
Csa6G290810	46.298	114.363	1.3046	0.0340773	0.00528734	NA	NA	NA	K11968//ariadne-1 [EC:2.3.2.27]	gi|449463689|ref|XP_004149564.1|//PREDICTED: uncharacterized protein LOC101217459 [Cucumis sativus]
Csa2G334540	20.5481	53.0185	1.36749	0.0278657	0.0040713	NA	NA	NA	K10260//F-box and WD-40 domain protein 7;K01876//aspartyl-tRNA synthetase [EC:6.1.1.12];K08332//vacuolar protein 8	gi|700207084|gb|KGN62203.1|//hypothetical protein Csa_2G334540 [Cucumis sativus]
Csa5G548130	1801.03	642.894	-1.48617	6.7e-07	1.48e-08	NA	NA	NA	K08235//xyloglucan:xyloglucosyl transferase [EC:2.4.1.207]	gi|778703863|ref|XP_011655444.1|//PREDICTED: probable xyloglucan endotransglucosylase/hydrolase protein 28 [Cucumis sativus]
Csa1G605100	5941.87	2096.69	-1.50281	0.0216685	0.00291262	GO:0016021//integral component of membrane;GO:0000148//1,3-beta-D-glucan synthase complex	GO:0003843//1,3-beta-D-glucan synthase activity	GO:0006075//(1->3)-beta-D-glucan biosynthetic process	K11000//callose synthase [EC:2.4.1.-]	gi|645215254|ref|XP_008225069.1|//PREDICTED: callose synthase 9 [Prunus mume];gi|700211334|gb|KGN66430.1|//hypothetical protein Csa_1G605100 [Cucumis sativus]
Csa3G681160	116.152	34.2372	-1.76237	0.0112458	0.00126397	NA	GO:0004180//carboxypeptidase activity	GO:0019538//protein metabolic process	K16297//serine carboxypeptidase-like clade II [EC:3.4.16.-]	gi|700203419|gb|KGN58552.1|//hypothetical protein Csa_3G681160 [Cucumis sativus]
Csa4G311220	2618.1	723.493	-1.85547	5.75e-06	1.57e-07	NA	NA	NA	K04040//chlorophyll synthase [EC:2.5.1.62]	gi|449461765|ref|XP_004148612.1|//PREDICTED: chlorophyll synthase, chloroplastic [Cucumis sativus]
Csa3G822100	56.5615	144.368	1.35186	0.0361327	0.00571892	NA	GO:0004871//signal transducer activity	GO:0007165//signal transduction;GO:0006351//transcription, DNA-templated	K14492//two-component response regulator ARR-A family	gi|449437731|ref|XP_004136644.1|//PREDICTED: two-component response regulator ARR9 [Cucumis sativus]
Csa6G139220	256.539	568.328	1.14755	0.000297252	1.48e-05	NA	NA	NA	K13728//mitotic spindle assembly checkpoint protein MAD2B	gi|449456132|ref|XP_004145804.1|//PREDICTED: DNA polymerase zeta processivity subunit isoform X1 [Cucumis sativus];gi|778713132|ref|XP_011656987.1|//PREDICTED: DNA polymerase zeta processivity subunit isoform X2 [Cucumis sativus]
Csa4G649640	8368.52	3319.22	-1.33413	0.00783049	0.000811104	NA	NA	NA	K15397//3-ketoacyl-CoA synthase [EC:2.3.1.199]	gi|449447191|ref|XP_004141352.1|//PREDICTED: 3-ketoacyl-CoA synthase 10 [Cucumis sativus]
Csa4G006160	96.2456	3.41448	-4.81698	2.16e-07	4.31e-09	NA	GO:0016717//oxidoreductase activity, acting on paired donors, with oxidation of a pair of donors resulting in the reduction of molecular oxygen to two molecules of water	GO:0006629//lipid metabolic process	K00507//stearoyl-CoA desaturase (Delta-9 desaturase) [EC:1.14.19.1]	gi|778689587|ref|XP_011652982.1|//PREDICTED: palmitoyl-monogalactosyldiacylglycerol delta-7 desaturase, chloroplastic-like [Cucumis sativus]
Csa2G423550	12.0562	46.1868	1.93771	0.00255872	0.000202938	GO:0005622//intracellular	GO:0008270//zinc ion binding	NA	K12128//pseudo-response regulator 9;K12135//zinc finger protein CONSTANS;K12129//pseudo-response regulator 7	gi|449468440|ref|XP_004151929.1|//PREDICTED: putative zinc finger protein CONSTANS-LIKE 11 [Cucumis sativus]
Csa1G042280	42.2138	431.586	3.35386	1.8e-09	2.6e-11	NA	NA	NA	NA	gi|700209020|gb|KGN64116.1|//hypothetical protein Csa_1G042280 [Cucumis sativus]
Csa3G152120	3443.43	1514.33	-1.18516	0.00103364	6.63e-05	GO:0009570//chloroplast stroma;GO:0009706//chloroplast inner membrane	GO:0000287//magnesium ion binding;GO:0005525//GTP binding;GO:0005488//binding;GO:0003924//GTPase activity	GO:0009658//chloroplast organization;GO:0006364//rRNA processing;GO:0009793//embryo development ending in seed dormancy;GO:0010027//thylakoid membrane organization	K03979//GTPase [EC:3.6.5.-]	gi|778678802|ref|XP_004134474.2|//PREDICTED: GTP-binding protein OBGC, chloroplastic isoform X1 [Cucumis sativus];gi|778678805|ref|XP_011651038.1|//PREDICTED: GTP-binding protein OBGC, chloroplastic isoform X2 [Cucumis sativus]
Csa2G404840	178.884	358.276	1.00205	0.000643196	3.74e-05	NA	NA	NA	NA	gi|449441728|ref|XP_004138634.1|//PREDICTED: uncharacterized protein LOC101215025 [Cucumis sativus]
Csa2G360570	1476.24	13.7513	-6.74622	4.72e-30	1.36e-32	NA	GO:0003824//catalytic activity	GO:0044238//primary metabolic process	K16815//calcium-independent phospholipase A2-gamma	gi|449470176|ref|XP_004152794.1|//PREDICTED: patatin-like protein 2 [Cucumis sativus];gi|700207421|gb|KGN62540.1|//hypothetical protein Csa_2G360570 [Cucumis sativus]
Csa3G122580	383.223	159.819	-1.26175	0.00566883	0.000544062	NA	GO:0008270//zinc ion binding	NA	K09377//cysteine and glycine-rich protein	gi|449432173|ref|XP_004133874.1|//PREDICTED: LIM domain-containing protein PLIM2b-like [Cucumis sativus]
Csa3G076580	250.168	2521.06	3.33306	9.02e-07	2.09e-08	NA	NA	NA	K06927//diphthine-ammonia ligase [EC:6.3.1.14]	gi|700200989|gb|KGN56122.1|//Plastid-lipid associated protein [Cucumis sativus]
Csa5G182730	137018	17226.4	-2.99167	2.24e-07	4.49e-09	GO:0009532//plastid stroma	GO:0005524//ATP binding;GO:0032559//adenyl ribonucleotide binding	NA	NA	gi|449459892|ref|XP_004147680.1|//PREDICTED: ribulose bisphosphate carboxylase/oxygenase activase 2, chloroplastic-like [Cucumis sativus]
Csa3G882960	289.218	778.198	1.42798	9.5e-06	2.79e-07	NA	NA	NA	K11842//ubiquitin carboxyl-terminal hydrolase 12/46 [EC:3.4.19.12];K04730//interleukin-1 receptor-associated kinase 1 [EC:2.7.11.1];K13420//LRR receptor-like serine/threonine-protein kinase FLS2 [EC:2.7.11.1]	gi|449437322|ref|XP_004136441.1|//PREDICTED: uncharacterized protein LOC101210084 [Cucumis sativus]
Csa5G168980	2113.38	867.474	-1.28466	0.00942252	0.00101322	NA	GO:0043169//cation binding	NA	K00366//ferredoxin-nitrite reductase [EC:1.7.7.1]	gi|449451817|ref|XP_004143657.1|//PREDICTED: uncharacterized protein LOC101215685 [Cucumis sativus]
Csa1G532360	201.015	45.8367	-2.13273	1.74e-05	5.58e-07	NA	NA	NA	K05747//Wiskott-Aldrich syndrome protein	gi|778661771|ref|XP_011658695.1|//PREDICTED: protein CHUP1, chloroplastic isoform X2 [Cucumis sativus];gi|778661768|ref|XP_011658693.1|//PREDICTED: protein CHUP1, chloroplastic isoform X1 [Cucumis sativus]
BGI_novel_G000368	22.682	102.176	2.17144	9.95e-07	2.34e-08	NA	NA	NA	NA	gi|778665228|ref|XP_011648518.1|//PREDICTED: uncharacterized protein LOC105434509 [Cucumis sativus]
Csa2G285290	1334.29	630.567	-1.08135	1.37e-05	4.19e-07	NA	NA	NA	K13545//red chlorophyll catabolite reductase [EC:1.3.7.12]	gi|449460580|ref|XP_004148023.1|//PREDICTED: red chlorophyll catabolite reductase-like [Cucumis sativus]
Csa4G001910	721.952	255.336	-1.49951	0.0251429	0.00353062	NA	GO:0003824//catalytic activity	NA	K01259//proline iminopeptidase [EC:3.4.11.5];K08726//soluble epoxide hydrolase / lipid-phosphate phosphatase [EC:3.3.2.10 3.1.3.76]	gi|449469068|ref|XP_004152243.1|//PREDICTED: bifunctional epoxide hydrolase 2-like [Cucumis sativus]
Csa3G708170	164.688	74.9215	-1.13628	0.0259716	0.00369067	NA	NA	NA	K19525//vacuolar protein sorting-associated protein 13A/C;K13217//pre-mRNA-processing factor 39	gi|449467108|ref|XP_004151267.1|//PREDICTED: uncharacterized protein LOC101218097 [Cucumis sativus]
Csa6G108590	24.9634	113.919	2.19012	0.000245486	1.18e-05	NA	NA	NA	NA	gi|449445461|ref|XP_004140491.1|//PREDICTED: uncharacterized protein LOC101205257 [Cucumis sativus]
Csa1G240060	83.1922	268.199	1.68878	2.35e-05	7.98e-07	NA	NA	NA	K05387//glutamate receptor, ionotropic, plant;K05658//ATP-binding cassette, subfamily B (MDR/TAP), member 1 [EC:3.6.3.44]	gi|778684401|ref|XP_004136702.2|//PREDICTED: TLD domain-containing protein 1 isoform X2 [Cucumis sativus];gi|700210042|gb|KGN65138.1|//hypothetical protein Csa_1G240060 [Cucumis sativus]
Csa5G514500	15.1335	374.743	4.63009	2.56e-11	2.88e-13	NA	GO:0032559//adenyl ribonucleotide binding;GO:0016628//oxidoreductase activity, acting on the CH-CH group of donors, NAD or NADP as acceptor	GO:0008152//metabolic process;GO:0050896//response to stimulus	K06758;K03283//heat shock 70kDa protein 1/8	gi|449449994|ref|XP_004142749.1|//PREDICTED: heat shock cognate 70 kDa protein [Cucumis sativus]
Csa3G881860	601.476	269.715	-1.15707	1.56e-05	4.95e-07	NA	NA	NA	NA	gi|778687234|ref|XP_004136309.2|//PREDICTED: uncharacterized protein LOC101218277 [Cucumis sativus]
Csa4G082410	8892.2	2916.11	-1.60849	1.53e-06	3.71e-08	GO:0005829//cytosol;GO:0009570//chloroplast stroma	GO:0004853//uroporphyrinogen decarboxylase activity	GO:0006782//protoporphyrinogen IX biosynthetic process	K01599//uroporphyrinogen decarboxylase [EC:4.1.1.37]	gi|700198406|gb|KGN53564.1|//hypothetical protein Csa_4G082410 [Cucumis sativus]
Csa3G900970	3074.42	1386.4	-1.14897	0.000368536	1.93e-05	GO:0009532//plastid stroma;GO:0009570//chloroplast stroma	GO:0004366//glycerol-3-phosphate O-acyltransferase activity;GO:0008374//O-acyltransferase activity	GO:0006655//phosphatidylglycerol biosynthetic process;GO:0006644//phospholipid metabolic process;GO:0016024//CDP-diacylglycerol biosynthetic process	K00630//glycerol-3-phosphate O-acyltransferase [EC:2.3.1.15]	gi|11137999|dbj|BAB17755.1|//glycerol-3-phosphate acyltransferase [Cucurbita moschata];gi|700205219|gb|KGN60352.1|//hypothetical protein Csa_3G900970 [Cucumis sativus];gi|793422767|ref|NP_001292631.1|//glycerol-3-phosphate acyltransferase, chloroplastic precursor [Cucumis sativus]
Csa2G359910	24.1939	1.52684	-3.98603	0.000101363	4.19e-06	NA	NA	NA	K13448//calcium-binding protein CML	gi|700207403|gb|KGN62522.1|//hypothetical protein Csa_2G359910 [Cucumis sativus]
Csa7G049140	2.21775	26.3308	3.56958	0.00214386	0.000162395	NA	GO:0016209//antioxidant activity;GO:0005506//iron ion binding;GO:0003824//catalytic activity	GO:0008152//metabolic process;GO:0006950//response to stress	K00430//peroxidase [EC:1.11.1.7]	gi|449438109|ref|XP_004136832.1|//PREDICTED: peroxidase P7-like [Cucumis sativus]
Csa1G537470	14.8285	2.68515	-2.46531	0.0368032	0.00586626	NA	NA	NA	NA	gi|700210801|gb|KGN65897.1|//hypothetical protein Csa_1G537470 [Cucumis sativus]
Csa4G169490	3374.63	1168.21	-1.53043	0.000108346	4.53e-06	GO:0005737//cytoplasm	GO:0004791//thioredoxin-disulfide reductase activity	GO:0019430//removal of superoxide radicals;GO:0055114//oxidation-reduction process;GO:0045454//cell redox homeostasis	K00384//thioredoxin reductase (NADPH) [EC:1.8.1.9]	gi|449463328|ref|XP_004149386.1|//PREDICTED: thioredoxin reductase NTRC [Cucumis sativus]
Csa2G376790	34.2715	5.64308	-2.60246	0.0110705	0.00123787	NA	NA	NA	K13126//polyadenylate-binding protein;K05941//glutathione gamma-glutamylcysteinyltransferase [EC:2.3.2.15]	gi|449442026|ref|XP_004138783.1|//PREDICTED: transcription factor JUNGBRUNNEN 1 [Cucumis sativus]
Csa6G419520	480.326	101.444	-2.24334	2.29e-10	2.94e-12	NA	NA	NA	K07305//peptide-methionine (R)-S-oxide reductase [EC:1.8.4.12];K09874//aquaporin NIP	gi|700192751|gb|KGN47955.1|//hypothetical protein Csa_6G419520 [Cucumis sativus]
Csa1G045660	13.3117	150.776	3.50164	4.48e-09	6.89e-11	NA	NA	NA	K08900//mitochondrial chaperone BCS1	gi|449469671|ref|XP_004152542.1|//PREDICTED: probable mitochondrial chaperone BCS1-B [Cucumis sativus]
Csa3G903510	16.5951	2.0098	-3.04563	0.00320826	0.000265887	GO:0016020//membrane	GO:0046872//metal ion binding;GO:0016491//oxidoreductase activity	NA	K04123//ent-kaurenoic acid hydroxylase [EC:1.14.13.79]	gi|700205278|gb|KGN60411.1|//hypothetical protein Csa_3G903510 [Cucumis sativus];gi|778689065|ref|XP_011652889.1|//PREDICTED: beta-amyrin 11-oxidase-like [Cucumis sativus]
Csa2G072990	714.566	89.4454	-2.99799	1.56e-09	2.22e-11	NA	GO:0004553//hydrolase activity, hydrolyzing O-glycosyl compounds	GO:0008152//metabolic process	K01179//endoglucanase [EC:3.2.1.4];K08472//mlo protein	gi|449470269|ref|XP_004152840.1|//PREDICTED: endoglucanase 7 [Cucumis sativus]
Csa2G263900	5320.62	2583.77	-1.04212	0.00569034	0.000546674	NA	GO:0016861//intramolecular oxidoreductase activity, interconverting aldoses and ketoses	NA	K01803//triosephosphate isomerase (TIM) [EC:5.3.1.1]	gi|449458564|ref|XP_004147017.1|//PREDICTED: triosephosphate isomerase, chloroplastic [Cucumis sativus]
Csa3G730990	91.1572	335.018	1.87781	1.78e-09	2.56e-11	NA	NA	GO:0044699//single-organism process	K03686//molecular chaperone DnaJ;K09523//DnaJ homolog subfamily C member 3;K09510//DnaJ homolog subfamily B member 4;K09584//protein disulfide-isomerase A6 [EC:5.3.4.1];K09515//DnaJ homolog subfamily B member 9	gi|449439856|ref|XP_004137701.1|//PREDICTED: dnaJ protein ERDJ3A [Cucumis sativus]
Csa6G136020	25135.9	7068.65	-1.83024	3.59e-05	1.29e-06	GO:0044424//intracellular part	GO:0016301//kinase activity	GO:0006007//glucose catabolic process;GO:0006796//phosphate-containing compound metabolic process	K00927//phosphoglycerate kinase [EC:2.7.2.3]	gi|449444282|ref|XP_004139904.1|//PREDICTED: phosphoglycerate kinase, chloroplastic-like [Cucumis sativus]
Csa6G487550	157.185	402.493	1.3565	0.00012959	5.67e-06	NA	NA	NA	K00517;K15405//midchain alkane hydroxylase	gi|778722404|ref|XP_004142037.2|//PREDICTED: alkane hydroxylase MAH1-like [Cucumis sativus]
Csa1G386590	103.64	1572.05	3.92299	1.04e-35	2.05e-38	NA	NA	NA	K05605//3-hydroxyisobutyryl-CoA hydrolase [EC:3.1.2.4]	gi|449461967|ref|XP_004148713.1|//PREDICTED: probable strigolactone esterase DAD2 [Cucumis sativus]
Csa1G042350	33.7165	386.154	3.51765	0.00251494	0.000198739	NA	NA	NA	K09422//myb proto-oncogene protein, plant	gi|700209027|gb|KGN64123.1|//hypothetical protein Csa_1G042350 [Cucumis sativus];gi|449439407|ref|XP_004137477.1|//PREDICTED: transcription factor MYB108-like [Cucumis sativus]
Csa7G447990	2454.54	601.031	-2.02994	8.45e-06	2.43e-07	GO:0030312//external encapsulating structure	GO:0030234//enzyme regulator activity	GO:0045229//external encapsulating structure organization;GO:0071555//cell wall organization	K01051//pectinesterase [EC:3.1.1.11]	gi|449447960|ref|XP_004141734.1|//PREDICTED: pectinesterase-like [Cucumis sativus]
Csa6G367190	28.0902	6.92769	-2.01962	0.0429722	0.00715801	NA	NA	NA	NA	gi|700192469|gb|KGN47673.1|//hypothetical protein Csa_6G367190 [Cucumis sativus]
Csa1G665920	255.43	51.1908	-2.31897	2.73e-06	6.96e-08	NA	GO:0016787//hydrolase activity;GO:0016788//hydrolase activity, acting on ester bonds	GO:0044238//primary metabolic process	K00514//zeta-carotene desaturase [EC:1.3.5.6];K01188//beta-glucosidase [EC:3.2.1.21];K00679//phospholipid:diacylglycerol acyltransferase [EC:2.3.1.158];K10396//kinesin family member 5;K01206//alpha-L-fucosidase [EC:3.2.1.51];K10960//geranylgeranyl reductase [EC:1.3.1.83]	gi|700211635|gb|KGN66731.1|//hypothetical protein Csa_1G665920 [Cucumis sativus];gi|449449587|ref|XP_004142546.1|//PREDICTED: GDSL esterase/lipase At5g33370-like [Cucumis sativus]
Csa5G464810	1108.81	551.812	-1.00676	0.03456	0.00538554	NA	NA	NA	NA	gi|449452032|ref|XP_004143764.1|//PREDICTED: uncharacterized protein LOC101223187 [Cucumis sativus]
Csa1G031880	313.684	646.762	1.04392	0.0097166	0.00105326	NA	NA	NA	K11714//rhamnogalacturonan II specific xylosyltransferase [EC:2.4.2.-]	gi|449439235|ref|XP_004137392.1|//PREDICTED: uncharacterized protein At4g15970-like [Cucumis sativus]
Csa6G523470	29919.1	9083.04	-1.71982	0.00109885	7.13e-05	NA	GO:0052852//very-long-chain-(S)-2-hydroxy-acid oxidase activity;GO:0000166//nucleotide binding;GO:0010181//FMN binding;GO:0052854//medium-chain-(S)-2-hydroxy-acid oxidase activity;GO:0016899//oxidoreductase activity, acting on the CH-OH group of donors, oxygen as acceptor;GO:0052853//long-chain-(S)-2-hydroxy-long-chain-acid oxidase activity	GO:0008152//metabolic process;GO:0055114//oxidation-reduction process	K11517//(S)-2-hydroxy-acid oxidase [EC:1.1.3.15]	gi|778721415|ref|XP_011658294.1|//PREDICTED: peroxisomal (S)-2-hydroxy-acid oxidase GLO1 [Cucumis sativus];gi|700194202|gb|KGN49406.1|//hypothetical protein Csa_6G523470 [Cucumis sativus]
Csa4G286940	21660.1	528.946	-5.35577	1.55e-07	2.98e-09	NA	NA	NA	K00454//lipoxygenase [EC:1.13.11.12]	gi|778693083|ref|XP_011653576.1|//PREDICTED: linoleate 13S-lipoxygenase 2-1, chloroplastic [Cucumis sativus];gi|700198963|gb|KGN54121.1|//hypothetical protein Csa_4G286940 [Cucumis sativus]
Csa2G075330	143.815	551.323	1.93869	0.000144646	6.43e-06	NA	GO:0043531//ADP binding;GO:0005524//ATP binding	GO:0007165//signal transduction;GO:0006952//defense response;GO:0050896//response to stimulus	K06758;K03283//heat shock 70kDa protein 1/8	gi|778667905|ref|XP_011649005.1|//PREDICTED: TMV resistance protein N-like isoform X1 [Cucumis sativus]
CsaUNG033710	642.247	295.399	-1.12046	0.00034315	1.76e-05	GO:0009536//plastid;GO:0000229//cytoplasmic chromosome	NA	GO:0006355//regulation of transcription, DNA-templated	K07305//peptide-methionine (R)-S-oxide reductase [EC:1.8.4.12]	gi|778694414|ref|XP_011653803.1|//PREDICTED: uncharacterized protein LOC101213327 [Cucumis sativus]
Csa1G660140	2874.55	1382.2	-1.05637	0.000336091	1.72e-05	NA	NA	NA	K01696//tryptophan synthase beta chain [EC:4.2.1.20]	gi|449449611|ref|XP_004142558.1|//PREDICTED: tryptophan synthase beta chain 1 [Cucumis sativus]
Csa4G063980	1403.4	599.107	-1.22805	0.00475335	0.000437429	NA	GO:0016740//transferase activity	GO:0008152//metabolic process	K02291//phytoene synthase [EC:2.5.1.32]	gi|449460028|ref|XP_004147748.1|//PREDICTED: phytoene synthase 2, chloroplastic-like [Cucumis sativus]
Csa7G414460	90.4307	1.69951	-5.73362	1.17e-09	1.62e-11	NA	NA	NA	K13070//momilactone-A synthase [EC:1.1.1.295];K09841//xanthoxin dehydrogenase [EC:1.1.1.288]	gi|778728353|ref|XP_004136145.2|//PREDICTED: short-chain dehydrogenase reductase 3b-like [Cucumis sativus]
Csa2G336660	1017.77	440.715	-1.20749	0.00448061	0.000406935	GO:0019898//extrinsic component of membrane;GO:0009507//chloroplast;GO:0009654//photosystem II oxygen evolving complex	GO:0070403//NAD+ binding;GO:0005509//calcium ion binding	GO:0015979//photosynthesis	K11414//NAD-dependent deacetylase sirtuin 4 [EC:3.5.1.-]	gi|778670312|ref|XP_011649436.1|//PREDICTED: psbP domain-containing protein 2, chloroplastic isoform X2 [Cucumis sativus];gi|659121879|ref|XP_008460858.1|//PREDICTED: psbP domain-containing protein 2, chloroplastic isoform X2 [Cucumis melo];gi|659121877|ref|XP_008460857.1|//PREDICTED: psbP domain-containing protein 2, chloroplastic isoform X1 [Cucumis melo];gi|449459216|ref|XP_004147342.1|//PREDI…
Csa2G250950	338.351	119.311	-1.5038	0.00159598	0.000112055	GO:0044464//cell part;GO:0016021//integral component of membrane	GO:0015291//secondary active transmembrane transporter activity;GO:0015238//drug transmembrane transporter activity;GO:0015297//antiporter activity	GO:0015893//drug transport;GO:0006855//drug transmembrane transport	NA	gi|449464852|ref|XP_004150143.1|//PREDICTED: MATE efflux family protein 4, chloroplastic [Cucumis sativus]
Csa7G450520	7891.78	3541.64	-1.15593	0.0150247	0.00182273	NA	NA	GO:0006355//regulation of transcription, DNA-templated	K03126//transcription initiation factor TFIID subunit 12	gi|778729714|ref|XP_011659626.1|//PREDICTED: transcription initiation factor TFIID subunit 12b [Cucumis sativus];gi|449448118|ref|XP_004141813.1|//PREDICTED: nodulation-signaling pathway 1 protein [Cucumis sativus];gi|700190260|gb|KGN45493.1|//hypothetical protein Csa_7G450520 [Cucumis sativus]
Csa4G006130	116.447	31.1635	-1.90174	0.00341728	0.000288147	NA	NA	NA	K00507//stearoyl-CoA desaturase (Delta-9 desaturase) [EC:1.14.19.1]	gi|778689578|ref|XP_011652980.1|//PREDICTED: palmitoyl-monogalactosyldiacylglycerol delta-7 desaturase, chloroplastic-like [Cucumis sativus]
Csa1G571850	2538.62	1182.64	-1.10203	0.00824256	0.000866885	NA	GO:0016209//antioxidant activity;GO:0004784//superoxide dismutase activity;GO:0043169//cation binding;GO:0046872//metal ion binding;GO:0003824//catalytic activity	GO:0019430//removal of superoxide radicals;GO:0072593//reactive oxygen species metabolic process;GO:0055114//oxidation-reduction process	K04564//superoxide dismutase, Fe-Mn family [EC:1.15.1.1]	gi|778662585|ref|XP_011659912.1|//PREDICTED: superoxide dismutase [Fe] 3, chloroplastic [Cucumis sativus]
Csa1G575190	269.037	777.853	1.53169	8.3e-05	3.31e-06	NA	NA	NA	K03521//electron transfer flavoprotein beta subunit	gi|700211107|gb|KGN66203.1|//hypothetical protein Csa_1G575190 [Cucumis sativus]
Csa5G179220	48.1895	201.82	2.06628	2.79e-06	7.13e-08	NA	NA	NA	K18368//caffeoylshikimate esterase [EC:3.1.1.-]	gi|449459950|ref|XP_004147709.1|//PREDICTED: caffeoylshikimate esterase [Cucumis sativus]
Csa2G326480	152.695	311.859	1.03024	0.0051378	0.000482705	NA	NA	NA	NA	gi|449465312|ref|XP_004150372.1|//PREDICTED: uncharacterized protein LOC101207777 isoform X1 [Cucumis sativus]
Csa4G303690	467.728	48.3313	-3.27464	4.53e-08	8.01e-10	NA	NA	NA	K00799//glutathione S-transferase [EC:2.5.1.18]	gi|778693606|ref|XP_011653662.1|//PREDICTED: glutathione S-transferase U8-like [Cucumis sativus]
Csa6G497100	4.82543	33.1452	2.78007	0.027198	0.00393052	NA	NA	NA	K13422//transcription factor MYC2	gi|700193455|gb|KGN48659.1|//hypothetical protein Csa_6G497100 [Cucumis sativus]
Csa3G414060	877.741	155.811	-2.494	6.28e-07	1.37e-08	GO:0009523//photosystem II;GO:0009534//chloroplast thylakoid	GO:0009055//electron carrier activity	GO:0022900//electron transport chain	K08901//photosystem II oxygen-evolving enhancer protein 3	gi|449468510|ref|XP_004151964.1|//PREDICTED: photosynthetic NDH subunit of lumenal location 3, chloroplastic [Cucumis sativus]
Csa1G120420	89.7059	4.18999	-4.42018	2.43e-07	4.93e-09	NA	GO:0016829//lyase activity;GO:0046872//metal ion binding;GO:0004089//carbonate dehydratase activity;GO:0008270//zinc ion binding	GO:0006730//one-carbon metabolic process	K01674//carbonic anhydrase [EC:4.2.1.1]	gi|778659157|ref|XP_004139553.2|//PREDICTED: alpha carbonic anhydrase 7-like [Cucumis sativus];gi|778659160|ref|XP_011653931.1|//PREDICTED: alpha carbonic anhydrase 7-like [Cucumis sativus]
Csa1G042710	82.2804	220.499	1.42215	7.18e-06	2.01e-07	GO:0048046//apoplast;GO:0016021//integral component of membrane	GO:0046872//metal ion binding;GO:0052716//hydroquinone:oxygen oxidoreductase activity;GO:0005507//copper ion binding;GO:0016491//oxidoreductase activity	GO:0046274//lignin catabolic process;GO:0008152//metabolic process;GO:0055114//oxidation-reduction process	K05909//laccase [EC:1.10.3.2]	gi|700209067|gb|KGN64163.1|//hypothetical protein Csa_1G042710 [Cucumis sativus]
Csa5G154210	48.5611	2.93937	-4.04622	3.94e-05	1.43e-06	GO:0031224//intrinsic component of membrane	GO:0032559//adenyl ribonucleotide binding;GO:0043682//copper-transporting ATPase activity;GO:0046914//transition metal ion binding	GO:0035434//copper ion transmembrane transport;GO:0009206//purine ribonucleoside triphosphate biosynthetic process	K17686//Cu+-exporting ATPase [EC:3.6.3.54]	gi|793420738|ref|NP_001292652.1|//probable copper-transporting ATPase HMA5 [Cucumis sativus]
Csa3G731720	18.5354	4.8072	-1.94701	0.0496517	0.00867936	GO:0016020//membrane	NA	GO:0006810//transport	K07300//Ca2+:H+ antiporter	gi|449439898|ref|XP_004137722.1|//PREDICTED: vacuolar cation/proton exchanger 3-like [Cucumis sativus]
Csa3G739570	265.689	43.3376	-2.61605	1.03e-12	1.02e-14	NA	NA	NA	K06966//uncharacterized protein	gi|778683854|ref|XP_004137827.2|//PREDICTED: cytokinin riboside 5'-monophosphate phosphoribohydrolase LOG3-like [Cucumis sativus]
Csa4G307350	6332.27	1442.62	-2.13403	2.91e-06	7.47e-08	GO:0044424//intracellular part	GO:0019203//carbohydrate phosphatase activity;GO:0016628//oxidoreductase activity, acting on the CH-CH group of donors, NAD or NADP as acceptor	GO:0005975//carbohydrate metabolic process	K03841//fructose-1,6-bisphosphatase I [EC:3.1.3.11]	gi|449460331|ref|XP_004147899.1|//PREDICTED: fructose-1,6-bisphosphatase, chloroplastic [Cucumis sativus]
Csa3G598910	3275.65	142.057	-4.52724	1.42e-17	9.55e-20	NA	NA	NA	NA	gi|778681823|ref|XP_004145699.2|//PREDICTED: light-regulated protein [Cucumis sativus]
Csa7G406990	21.4489	77.6356	1.85581	0.00491272	0.000455644	NA	NA	NA	K01870//isoleucyl-tRNA synthetase [EC:6.1.1.5];K11498//centromeric protein E;K10773//endonuclease III [EC:4.2.99.18]	gi|778730418|ref|XP_011659780.1|//PREDICTED: zinc finger protein 6-like [Cucumis sativus]
BGI_novel_G000589	440.187	882.863	1.00407	0.00138598	9.44e-05	GO:0043234//protein complex;GO:0016021//integral component of membrane;GO:0005741//mitochondrial outer membrane	NA	GO:0019375//galactolipid biosynthetic process;GO:0050665//hydrogen peroxide biosynthetic process	K18158//nuclear control of ATPase protein 2	gi|645242047|ref|XP_008227369.1|//PREDICTED: uncharacterized protein LOC103326900 [Prunus mume]
Csa2G356600	120.312	49.8532	-1.27102	0.00628888	0.000620227	GO:0043231//intracellular membrane-bounded organelle	GO:0001071//nucleic acid binding transcription factor activity;GO:0003676//nucleic acid binding	GO:0006351//transcription, DNA-templated	K09286//EREBP-like factor	gi|449450247|ref|XP_004142875.1|//PREDICTED: ethylene-responsive transcription factor RAP2-1 [Cucumis sativus]
Csa3G875410	25.7738	2.69077	-3.25981	0.00116683	7.69e-05	NA	NA	NA	NA	gi|778686855|ref|XP_011652460.1|//PREDICTED: uncharacterized protein At1g76070 [Cucumis sativus]
Csa6G366320	521.397	193.495	-1.43008	0.000106565	4.44e-06	GO:0044464//cell part	GO:0032559//adenyl ribonucleotide binding;GO:0017111//nucleoside-triphosphatase activity	GO:0009207//purine ribonucleoside triphosphate catabolic process	K05681//ATP-binding cassette, subfamily G (WHITE), member 2	gi|778715398|ref|XP_011657395.1|//PREDICTED: ABC transporter G family member 29-like [Cucumis sativus]
BGI_novel_G000582	33.9262	80.5724	1.24788	0.007608	0.000782562	NA	NA	NA	K00616//transaldolase [EC:2.2.1.2];K11254//histone H4	gi|659073556|ref|XP_008437125.1|//PREDICTED: probable transaldolase [Cucumis melo]
Csa1G527870	48.2198	147.583	1.61384	0.011134	0.00124766	NA	NA	NA	K13993//HSP20 family protein	gi|449472906|ref|XP_004153730.1|//PREDICTED: 18.5 kDa class I heat shock protein-like [Cucumis sativus]
Csa3G064180	69.4343	211.917	1.60978	0.0156091	0.001919	GO:0016021//integral component of membrane	NA	GO:0016192//vesicle-mediated transport	K08503//syntaxin of plants SYP5	gi|700200936|gb|KGN56069.1|//hypothetical protein Csa_3G064180 [Cucumis sativus];gi|449463737|ref|XP_004149588.1|//PREDICTED: syntaxin-52-like [Cucumis sativus]
Csa6G532080	5631.96	1663.65	-1.75928	3.12e-19	1.8e-21	GO:0016021//integral component of membrane	NA	NA	K01988//lactosylceramide 4-alpha-galactosyltransferase [EC:2.4.1.228]	gi|778721827|ref|XP_011658360.1|//PREDICTED: uncharacterized protein At4g19900 [Cucumis sativus]
Csa4G016510	102.427	1.1795	-6.44028	4.2e-14	3.68e-16	NA	NA	NA	K13065//shikimate O-hydroxycinnamoyltransferase [EC:2.3.1.133]	gi|449468768|ref|XP_004152093.1|//PREDICTED: salutaridinol 7-O-acetyltransferase-like [Cucumis sativus]
Csa3G816030	1767.34	552.559	-1.67738	1.66e-08	2.78e-10	GO:0043231//intracellular membrane-bounded organelle	GO:0003676//nucleic acid binding	NA	K09422//myb proto-oncogene protein, plant	gi|525507021|ref|NP_001267555.1|//myb-related protein 306-like [Cucumis sativus]
Csa6G009420	451.632	1110.51	1.29801	0.0216665	0.00291075	NA	NA	NA	K15407//queuine tRNA-ribosyltransferase subunit QTRTD1 [EC:2.4.2.29]	gi|449441334|ref|XP_004138437.1|//PREDICTED: uncharacterized protein LOC101207404 [Cucumis sativus]
Csa5G608470	25.5853	2.77393	-3.20531	0.00161298	0.000113696	NA	NA	NA	NA	gi|778705924|ref|XP_011655764.1|//PREDICTED: uncharacterized protein LOC105435583 [Cucumis sativus]
Csa6G009410	116.881	17.0886	-2.77394	9.96e-07	2.35e-08	NA	NA	NA	K11426//SET and MYND domain-containing protein	gi|778709433|ref|XP_004138438.2|//PREDICTED: uncharacterized protein LOC101207651 [Cucumis sativus]
BGI_novel_G000621	394.329	102.376	-1.94552	0.00378893	0.000327513	NA	NA	NA	K05894//12-oxophytodienoic acid reductase [EC:1.3.1.42]	gi|778724435|ref|XP_011658804.1|//PREDICTED: putative 12-oxophytodienoate reductase 11 [Cucumis sativus]
Csa6G149940	406.597	174.519	-1.22022	2.22e-05	7.49e-07	NA	NA	NA	NA	gi|449456176|ref|XP_004145826.1|//PREDICTED: uncharacterized protein LOC101215373 [Cucumis sativus]
Csa2G364580	270.811	8.82183	-4.94006	7.63e-17	5.36e-19	NA	NA	NA	NA	gi|449470120|ref|XP_004152766.1|//PREDICTED: protein SHI RELATED SEQUENCE 5-like [Cucumis sativus]
Csa1G263960	77.0786	18.0268	-2.09619	0.00116683	7.68e-05	NA	NA	NA	K05278//flavonol synthase [EC:1.14.11.23];K05277//leucoanthocyanidin dioxygenase [EC:1.14.11.19]	gi|700210096|gb|KGN65192.1|//hypothetical protein Csa_1G263960 [Cucumis sativus];gi|778660153|ref|XP_011655698.1|//PREDICTED: protein SRG1-like [Cucumis sativus]
Csa5G148510	117.189	756.523	2.69054	6.47e-07	1.42e-08	NA	GO:0003824//catalytic activity	NA	NA	gi|700194803|gb|KGN49980.1|//hypothetical protein Csa_5G148510 [Cucumis sativus]
Csa1G404660	4706.36	2180.63	-1.10987	0.000126983	5.53e-06	GO:0031224//intrinsic component of membrane	GO:0005343//organic acid:sodium symporter activity	GO:0006820//anion transport;GO:0030001//metal ion transport	K03453//bile acid:Na+ symporter, BASS family	gi|449464276|ref|XP_004149855.1|//PREDICTED: sodium/pyruvate cotransporter BASS2, chloroplastic [Cucumis sativus]
CsaUNG026690	3.7324	43.9734	3.55846	0.00238285	0.00018635	NA	NA	NA	K17710//pentatricopeptide repeat domain-containing protein 1	gi|778695367|ref|XP_011653982.1|//PREDICTED: pentatricopeptide repeat-containing protein At1g79080, chloroplastic [Cucumis sativus]
Csa6G199800	3401.73	1573.35	-1.11243	0.000293542	1.46e-05	NA	NA	NA	NA	gi|449466191|ref|XP_004150810.1|//PREDICTED: uncharacterized protein LOC101221257 [Cucumis sativus]
Csa5G622780	85.3834	16.8465	-2.34151	0.00077291	4.66e-05	GO:0016021//integral component of membrane	GO:0008289//lipid binding	NA	K12486//stromal membrane-associated protein;K03511//DNA polymerase kappa [EC:2.7.7.7]	gi|449449290|ref|XP_004142398.1|//PREDICTED: synaptotagmin-3 isoform X1 [Cucumis sativus];gi|700197086|gb|KGN52263.1|//hypothetical protein Csa_5G622780 [Cucumis sativus];gi|659113284|ref|XP_008456493.1|//PREDICTED: synaptotagmin-3 isoform X1 [Cucumis melo]
BGI_novel_G000071	199.885	1.391	-7.1669	2.13e-18	1.33e-20	NA	NA	NA	NA	gi|778665106|ref|XP_011648488.1|//PREDICTED: uncharacterized protein LOC105434490 [Cucumis sativus]
Csa1G002690	4485.37	2149.79	-1.06103	0.0150139	0.00182044	GO:0009508//plastid chromosome;GO:0005829//cytosol;GO:0009570//chloroplast stroma	GO:0003676//nucleic acid binding	NA	NA	gi|659128962|ref|XP_008464459.1|//PREDICTED: uncharacterized protein LOC103502335 [Cucumis melo];gi|449440582|ref|XP_004138063.1|//PREDICTED: uncharacterized protein LOC101217647 [Cucumis sativus]
Csa7G405820	303.661	643.842	1.08425	0.0165196	0.00205879	GO:0030312//external encapsulating structure	GO:0030234//enzyme regulator activity	GO:0071555//cell wall organization	K01051//pectinesterase [EC:3.1.1.11]	gi|449436465|ref|XP_004136013.1|//PREDICTED: probable pectinesterase/pectinesterase inhibitor 7 [Cucumis sativus]
Csa6G501340	14.7342	68.7096	2.22134	0.00208243	0.000156337	NA	GO:0005506//iron ion binding	NA	K07409//cytochrome P450, family 1, subfamily A, polypeptide 2 [EC:1.14.14.1];K09755//ferulate-5-hydroxylase [EC:1.14.-.-];K14985//26-hydroxylase [EC:1.14.-.-];K00512//steroid 17alpha-monooxygenase / 17alpha-hydroxyprogesterone aldolase [EC:1.14.14.19 4.1.2.30];K07408//cytochrome P450, family 1, subfamily A, polypeptide 1 [EC:1.14.14.1]	gi|700193590|gb|KGN48794.1|//hypothetical protein Csa_6G501340 [Cucumis sativus];gi|659080206|ref|XP_008440668.1|//PREDICTED: cytochrome P450 CYP736A12-like [Cucumis melo]
Csa6G518380	10591.6	4143.9	-1.35386	0.00014506	6.45e-06	GO:0009536//plastid	GO:0051003//ligase activity, forming nitrogen-metal bonds, forming coordination complexes;GO:0032559//adenyl ribonucleotide binding;GO:0016462//pyrophosphatase activity	GO:0006779//porphyrin-containing compound biosynthetic process	K03405//magnesium chelatase subunit I [EC:6.6.1.1]	gi|449433772|ref|XP_004134671.1|//PREDICTED: magnesium-chelatase subunit ChlI, chloroplastic-like [Cucumis sativus]
BGI_novel_G000126	6.01292	2038.76	8.40541	5.67e-68	4.09e-71	NA	NA	NA	NA	gi|778666620|ref|XP_011648777.1|//PREDICTED: acyltransferase-like protein At1g54570, chloroplastic [Cucumis sativus]
Csa5G168870	2320.39	1070.01	-1.11674	0.000835499	5.11e-05	NA	GO:0005525//GTP binding	NA	K13427//nitric-oxide synthase, plant [EC:1.14.13.39]	gi|449451815|ref|XP_004143656.1|//PREDICTED: NO-associated protein 1, chloroplastic/mitochondrial [Cucumis sativus]
Csa3G002800	706.077	5.31145	-7.05458	8.09e-42	1.21e-44	NA	GO:0016706//oxidoreductase activity, acting on paired donors, with incorporation or reduction of molecular oxygen, 2-oxoglutarate as one donor, and incorporation of one atom each of oxygen into both donors	GO:0008152//metabolic process	K00475//naringenin 3-dioxygenase [EC:1.14.11.9]	gi|449456807|ref|XP_004146140.1|//PREDICTED: naringenin,2-oxoglutarate 3-dioxygenase [Cucumis sativus]
Csa4G129600	64.153	261.353	2.02641	0.000103455	4.29e-06	NA	NA	NA	K04733//interleukin-1 receptor-associated kinase 4 [EC:2.7.11.1];K04730//interleukin-1 receptor-associated kinase 1 [EC:2.7.11.1]	gi|449438963|ref|XP_004137257.1|//PREDICTED: receptor-like protein kinase FERONIA [Cucumis sativus]
Csa6G362920	46.2895	95.3712	1.04287	0.036148	0.00572526	GO:0005829//cytosol	GO:0042803//protein homodimerization activity;GO:0004066//asparagine synthase (glutamine-hydrolyzing) activity	GO:0006541//glutamine metabolic process;GO:0009646//response to absence of light;GO:0006529//asparagine biosynthetic process	K01953//asparagine synthase (glutamine-hydrolysing) [EC:6.3.5.4]	gi|778715252|ref|XP_004144212.2|//PREDICTED: LOW QUALITY PROTEIN: asparagine synthetase [glutamine-hydrolyzing]-like [Cucumis sativus];gi|743796058|ref|XP_011003961.1|//PREDICTED: asparagine synthetase [glutamine-hydrolyzing] 1-like [Populus euphratica]
Csa5G158600	2530.35	917.871	-1.46297	0.00150164	0.000103552	NA	NA	NA	K09755//ferulate-5-hydroxylase [EC:1.14.-.-];K14985//26-hydroxylase [EC:1.14.-.-];K00512//steroid 17alpha-monooxygenase / 17alpha-hydroxyprogesterone aldolase [EC:1.14.14.19 4.1.2.30]	gi|700195027|gb|KGN50204.1|//hypothetical protein Csa_5G158600 [Cucumis sativus];gi|449459750|ref|XP_004147609.1|//PREDICTED: 7-ethoxycoumarin O-deethylase-like [Cucumis sativus]
Csa3G640610	8.67137	48.3137	2.4781	0.0335474	0.00518252	NA	NA	NA	NA	gi|700203286|gb|KGN58419.1|//hypothetical protein Csa_3G640610 [Cucumis sativus]
Csa1G009830	4362.72	1373.71	-1.66715	0.00011271	4.75e-06	NA	NA	NA	NA	gi|449440802|ref|XP_004138173.1|//PREDICTED: photosynthetic NDH subunit of subcomplex B 4, chloroplastic [Cucumis sativus]
Csa3G815490	2.43844	32.4631	3.73477	6.77e-05	2.61e-06	NA	NA	NA	K15559//regulator of Ty1 transposition protein 103	gi|700204252|gb|KGN59385.1|//hypothetical protein Csa_3G815490 [Cucumis sativus]
Csa6G109790	515.001	248.239	-1.05285	0.0238739	0.00330873	NA	NA	NA	NA	gi|778712302|ref|XP_011656874.1|//PREDICTED: uncharacterized protein LOC101213272 [Cucumis sativus]
Csa2G059820	1657.53	663.383	-1.32112	0.0118516	0.00135795	NA	NA	NA	K17710//pentatricopeptide repeat domain-containing protein 1	gi|449461223|ref|XP_004148341.1|//PREDICTED: pentatricopeptide repeat-containing protein At2g18940, chloroplastic [Cucumis sativus]
Csa1G599450	69156.9	29290.1	-1.23946	0.00519455	0.000488787	GO:0044424//intracellular part;GO:0005737//cytoplasm	GO:0005515//protein binding;GO:0005524//ATP binding;GO:0032559//adenyl ribonucleotide binding	GO:0006457//protein folding;GO:0042026//protein refolding	K04077//chaperonin GroEL	gi|449452644|ref|XP_004144069.1|//PREDICTED: ruBisCO large subunit-binding protein subunit beta, chloroplastic [Cucumis sativus];gi|702278620|ref|XP_010044926.1|//PREDICTED: chaperonin 60 subunit beta 2, chloroplastic [Eucalyptus grandis]
BGI_novel_G000193	104.076	1.55128	-6.06804	7.69e-14	6.89e-16	NA	NA	NA	K04123//ent-kaurenoic acid hydroxylase [EC:1.14.13.79]	gi|700200655|gb|KGN55788.1|//hypothetical protein Csa_3G014360 [Cucumis sativus]
Csa5G151610	1009.73	2111.82	1.06452	5.29e-05	1.97e-06	GO:0043231//intracellular membrane-bounded organelle;GO:0031090//organelle membrane	NA	NA	K00861//riboflavin kinase [EC:2.7.1.26];K07748//sterol-4alpha-carboxylate 3-dehydrogenase (decarboxylating) [EC:1.1.1.170]	gi|449452272|ref|XP_004143883.1|//PREDICTED: reticulon-like protein B2 [Cucumis sativus]
Csa4G146240	771.942	1.44642	-9.05986	3.76e-36	6.88e-39	NA	NA	NA	NA	gi|778692189|ref|XP_011653423.1|//PREDICTED: non-specific lipid-transfer protein 2-like [Cucumis sativus]
Csa3G124800	333.863	79.58	-2.06878	1.53e-08	2.53e-10	GO:0031224//intrinsic component of membrane	NA	GO:0006810//transport	K15277//solute carrier family 35 (adenosine 3'-phospho 5'-phosphosulfate transporter), member B3	gi|449432205|ref|XP_004133890.1|//PREDICTED: UDP-galactose/UDP-glucose transporter 2 [Cucumis sativus]
Csa2G297210	3208.44	1524.88	-1.07318	0.000105654	4.39e-06	GO:0016020//membrane;GO:0031224//intrinsic component of membrane;GO:0009526//plastid envelope;GO:0019866//organelle inner membrane	GO:0005337//nucleoside transmembrane transporter activity	GO:0006810//transport;GO:0009657//plastid organization;GO:0046907//intracellular transport;GO:0015860//purine nucleoside transmembrane transport	K15111//solute carrier family 25 (mitochondrial S-adenosylmethionine transporter), member 26	gi|700206978|gb|KGN62097.1|//hypothetical protein Csa_2G297210 [Cucumis sativus]
Csa6G524660	169.351	506.055	1.57928	0.043814	0.00733187	NA	NA	NA	K08818//cell division cycle 2-like [EC:2.7.11.22]	gi|449433601|ref|XP_004134586.1|//PREDICTED: uncharacterized protein LOC101217408 [Cucumis sativus]
Csa3G307170	2.74445	19.0957	2.79866	0.0259094	0.00367693	NA	GO:0005488//binding	NA	K15192//TATA-binding protein-associated factor [EC:3.6.4.-]	gi|700202664|gb|KGN57797.1|//hypothetical protein Csa_3G307170 [Cucumis sativus]
Csa2G353500	158.58	589.426	1.8941	0.0241841	0.00336104	NA	GO:0046983//protein dimerization activity	NA	K16189//phytochrome-interacting factor 4;K11253//histone H3;K07953//GTP-binding protein SAR1 [EC:3.6.5.-];K12126//phytochrome-interacting factor 3	gi|449450566|ref|XP_004143033.1|//PREDICTED: transcription factor bHLH49 [Cucumis sativus]
Csa1G029590	37.7847	106.271	1.49188	0.0064223	0.000636787	NA	NA	NA	NA	gi|700208836|gb|KGN63932.1|//hypothetical protein Csa_1G029590 [Cucumis sativus]
Csa5G642130	298.802	87.3334	-1.77459	0.0167821	0.00210748	NA	NA	NA	K12951//cation-transporting P-type ATPase D [EC:3.6.3.-];K15889//prenylcysteine alpha-carboxyl methylesterase [EC:3.1.1.-]	gi|778708779|ref|XP_011656281.1|//PREDICTED: proline-rich protein 4-like [Cucumis sativus]
Csa6G404240	2786.71	1334.27	-1.06251	0.000152757	6.87e-06	GO:0009536//plastid;GO:0000229//cytoplasmic chromosome	GO:0003677//DNA binding;GO:0043565//sequence-specific DNA binding	GO:0006355//regulation of transcription, DNA-templated;GO:0007004//telomere maintenance via telomerase;GO:0006351//transcription, DNA-templated	K14573//nucleolar protein 4	gi|778715953|ref|XP_011657483.1|//PREDICTED: single-stranded DNA-binding protein WHY1, chloroplastic-like [Cucumis sativus]
Csa3G126940	54.5164	218.568	2.00332	0.0266039	0.00381391	NA	GO:0016846//carbon-sulfur lyase activity	NA	K00799//glutathione S-transferase [EC:2.5.1.18]	gi|449432299|ref|XP_004133937.1|//PREDICTED: probable glutathione S-transferase [Cucumis sativus]
Csa1G597710	464.531	1627.12	1.80848	0.000275953	1.35e-05	GO:0005618//cell wall;GO:0005773//vacuole	GO:0030246//carbohydrate binding;GO:0004565//beta-galactosidase activity;GO:0015925//galactosidase activity;GO:0043167//ion binding	GO:0044238//primary metabolic process;GO:0005975//carbohydrate metabolic process	K12309//beta-galactosidase [EC:3.2.1.23]	gi|778663194|ref|XP_011660030.1|//PREDICTED: beta-galactosidase 15 [Cucumis sativus];gi|659100149|ref|XP_008450952.1|//PREDICTED: LOW QUALITY PROTEIN: beta-galactosidase 15 [Cucumis melo]
Csa3G818250	229.246	633.663	1.46682	0.0250362	0.00350385	GO:0044464//cell part;GO:0016021//integral component of membrane	GO:0005215//transporter activity	GO:0006810//transport;GO:0015833//peptide transport	K14638//solute carrier family 15 (peptide/histidine transporter), member 3/4	gi|525507013|ref|NP_001267552.1|//probable nitrite transporter At1g68570-like [Cucumis sativus]
Csa7G252680	7.87432	74.0519	3.23331	0.00267471	0.000214176	NA	NA	NA	K18730//PERQ amino acid-rich with GYF domain-containing protein;K10398//kinesin family member 11;K01062//platelet-activating factor acetylhydrolase [EC:3.1.1.47]	gi|700189078|gb|KGN44311.1|//hypothetical protein Csa_7G252680 [Cucumis sativus]
Csa4G285690	1262.03	538.647	-1.22834	0.00379564	0.000328458	NA	NA	NA	K12603//CCR4-NOT transcription complex subunit 6 [EC:3.1.13.4]	gi|449448800|ref|XP_004142153.1|//PREDICTED: uncharacterized protein LOC101213672 isoform X1 [Cucumis sativus]
Csa7G446950	161.318	64.2099	-1.32904	0.0439951	0.00736642	NA	GO:0016616//oxidoreductase activity, acting on the CH-OH group of donors, NAD or NADP as acceptor;GO:0005488//binding	GO:0008152//metabolic process	K15919//hydroxypyruvate reductase 2	gi|449448026|ref|XP_004141767.1|//PREDICTED: hydroxyphenylpyruvate reductase-like [Cucumis sativus]
Csa2G376840	58.6821	4.99364	-3.55476	1.61e-06	3.94e-08	NA	NA	NA	NA	gi|449442020|ref|XP_004138780.1|//PREDICTED: uncharacterized protein LOC101209677 [Cucumis sativus]
Csa1G062930	8585.93	2617.52	-1.71377	0.000682398	4.02e-05	GO:0033178//proton-transporting two-sector ATPase complex, catalytic domain	GO:0032559//adenyl ribonucleotide binding;GO:0019829//cation-transporting ATPase activity;GO:0015078//hydrogen ion transmembrane transporter activity	GO:0006754//ATP biosynthetic process;GO:0006818//hydrogen transport	K02115//F-type H+-transporting ATPase subunit gamma	gi|449454742|ref|XP_004145113.1|//PREDICTED: ATP synthase gamma chain, chloroplastic [Cucumis sativus]
Csa2G000070	34.6085	76.4589	1.14356	0.0268118	0.00385275	NA	NA	NA	NA	gi|778665485|ref|XP_011648574.1|//PREDICTED: transmembrane protein 184C isoform X1 [Cucumis sativus]
BGI_novel_G000664	53.1225	272.304	2.35782	0.003489	0.000296715	GO:0016021//integral component of membrane	GO:0008381//mechanically-gated ion channel activity	GO:0034220//ion transmembrane transport	NA	gi|659101065|ref|XP_008451406.1|//PREDICTED: LOW QUALITY PROTEIN: uncharacterized protein LOC103492709 [Cucumis melo]
Csa4G420160	13.8471	41.7045	1.59062	0.026263	0.00374861	NA	NA	NA	K14544//U3 small nucleolar RNA-associated protein 22	gi|778694673|ref|XP_004144360.2|//PREDICTED: phosphatidylinositol 4-kinase gamma 8 [Cucumis sativus]
Csa3G656520	108.557	1423.25	3.71266	7.68e-22	3.88e-24	NA	NA	GO:0008152//metabolic process;GO:0009987//cellular process	K12828//splicing factor 3B subunit 1	gi|700203391|gb|KGN58524.1|//hypothetical protein Csa_3G656520 [Cucumis sativus]
Csa6G504480	192.33	59.8204	-1.68488	7.95e-05	3.14e-06	GO:0016021//integral component of membrane	GO:0005524//ATP binding	NA	K08900//mitochondrial chaperone BCS1	gi|778719542|ref|XP_004149988.2|//PREDICTED: mitochondrial chaperone BCS1-like [Cucumis sativus];gi|778719545|ref|XP_004150003.2|//PREDICTED: uncharacterized AAA domain-containing protein C31G5.19-like [Cucumis sativus]
Csa7G063990	45.7465	4.19635	-3.44645	0.000245486	1.18e-05	NA	NA	NA	K13493//cytokinin-N-glucosyltransferase [EC:2.4.1.-];K13030//cyanohydrin beta-glucosyltransferase [EC:2.4.1.85]	gi|700188502|gb|KGN43735.1|//hypothetical protein Csa_7G063990 [Cucumis sativus];gi|659110380|ref|XP_008455196.1|//PREDICTED: UDP-glycosyltransferase 85A5-like [Cucumis melo]
Csa3G222800	44837.6	17316.4	-1.37257	0.00323411	0.000268964	GO:0009532//plastid stroma	GO:0009055//electron carrier activity;GO:0043169//cation binding;GO:0051537//2 iron, 2 sulfur cluster binding;GO:0046872//metal ion binding;GO:0051536//iron-sulfur cluster binding	GO:0022900//electron transport chain;GO:0006091//generation of precursor metabolites and energy;GO:0009628//response to abiotic stimulus	K02639//ferredoxin	gi|449457045|ref|XP_004146259.1|//PREDICTED: ferredoxin, leaf L-A-like [Cucumis sativus]
Csa2G404830	1580.59	707.045	-1.16059	0.00389887	0.000339905	NA	GO:0003723//RNA binding	NA	K01148//poly(A)-specific ribonuclease [EC:3.1.13.4]	gi|778673091|ref|XP_011649926.1|//PREDICTED: chloroplastic group IIA intron splicing facilitator CRS1, chloroplastic [Cucumis sativus]
Csa3G556210	1022.55	238.095	-2.10256	6.87e-06	1.92e-07	GO:0009536//plastid	GO:0000287//magnesium ion binding;GO:0008081//phosphoric diester hydrolase activity;GO:0008889//glycerophosphodiester phosphodiesterase activity	GO:0019400//alditol metabolic process;GO:0030643//cellular phosphate ion homeostasis;GO:0046475//glycerophospholipid catabolic process	K18696//glycerophosphodiester phosphodiesterase [EC:3.1.4.46]	gi|449460535|ref|XP_004148001.1|//PREDICTED: glycerophosphodiester phosphodiesterase GDPD1, chloroplastic [Cucumis sativus]
Csa3G135080	158.939	43.4464	-1.87116	0.00458352	0.000418931	GO:0031224//intrinsic component of membrane;GO:0005887//integral component of plasma membrane	GO:0015291//secondary active transmembrane transporter activity;GO:0005315//inorganic phosphate transmembrane transporter activity;GO:0022891//substrate-specific transmembrane transporter activity	GO:0055085//transmembrane transport;GO:0006817//phosphate ion transport;GO:0015698//inorganic anion transport	K08176//MFS transporter, PHS family, inorganic phosphate transporter	gi|449432556|ref|XP_004134065.1|//PREDICTED: inorganic phosphate transporter 1-4 [Cucumis sativus];gi|743858583|ref|XP_011030504.1|//PREDICTED: inorganic phosphate transporter 1-4-like [Populus euphratica]
Csa3G225840	67.5263	179.409	1.40974	0.00978025	0.00106186	GO:0031225//anchored component of membrane	NA	GO:0044763//single-organism cellular process;GO:0010215//cellulose microfibril organization;GO:0016049//cell growth	NA	gi|778680300|ref|XP_011651285.1|//PREDICTED: COBRA-like protein 6 [Cucumis sativus]
Csa6G429060	508.794	197.144	-1.36783	0.00320072	0.000264954	NA	NA	NA	K11886//proteasome component ECM29	gi|449444841|ref|XP_004140182.1|//PREDICTED: cucumber peeling cupredoxin-like [Cucumis sativus]
Csa2G406670	7019.91	2866.75	-1.29204	0.000146291	6.53e-06	GO:0005840//ribosome;GO:0030529//intracellular ribonucleoprotein complex	GO:0005198//structural molecule activity;GO:0003735//structural constituent of ribosome	GO:0010467//gene expression;GO:0006412//translation	K02899//large subunit ribosomal protein L27	gi|449441696|ref|XP_004138618.1|//PREDICTED: 50S ribosomal protein L27, chloroplastic [Cucumis sativus]
Csa5G602230	170.533	483.751	1.50421	0.00153647	0.00010677	NA	NA	NA	NA	gi|449434897|ref|XP_004135232.1|//PREDICTED: uncharacterized protein LOC101212200 [Cucumis sativus]
Csa5G152250	1.57759	13.476	3.09459	0.00708418	0.00071606	NA	NA	NA	K12823//ATP-dependent RNA helicase DDX5/DBP2 [EC:3.6.4.13];K10572//inositol-pentakisphosphate 2-kinase [EC:2.7.1.158]	gi|449452278|ref|XP_004143886.1|//PREDICTED: uncharacterized protein LOC101213529 [Cucumis sativus]
Csa3G829200	2891.01	1220	-1.24469	0.000310605	1.57e-05	NA	NA	NA	K01609//indole-3-glycerol phosphate synthase [EC:4.1.1.48]	gi|449459422|ref|XP_004147445.1|//PREDICTED: uncharacterized protein LOC101219347 [Cucumis sativus]
Csa4G646190	885.201	1848.65	1.0624	0.00410285	0.000364922	NA	NA	NA	K06966//uncharacterized protein	gi|449447134|ref|XP_004141324.1|//PREDICTED: cytokinin riboside 5'-monophosphate phosphoribohydrolase LOG8 [Cucumis sativus]
Csa2G178720	3.34172	58.8616	4.13866	0.000126145	5.49e-06	NA	NA	NA	K19041//E3 ubiquitin-protein ligase RNF38/44 [EC:2.3.2.27]	gi|449449014|ref|XP_004142260.1|//PREDICTED: RING-H2 finger protein ATL16-like [Cucumis sativus]
Csa6G315640	33.2122	189.718	2.51407	8.57e-12	9.2e-14	NA	GO:0016787//hydrolase activity;GO:0004722//protein serine/threonine phosphatase activity	GO:0006470//protein dephosphorylation	K10147//protein phosphatase 1D [EC:3.1.3.16];K19704//protein phosphatase PTC1 [EC:3.1.3.16];K17506//protein phosphatase 1L [EC:3.1.3.16]	gi|449464760|ref|XP_004150097.1|//PREDICTED: probable protein phosphatase 2C 73 [Cucumis sativus]
Csa1G695370	5507.94	2276.15	-1.27492	0.000133641	5.88e-06	GO:0009509//chromoplast;GO:0009507//chloroplast	GO:0016719//carotene 7,8-desaturase activity;GO:0052887//7,9,9'-tricis-neurosporene:quinone oxidoreductase activity;GO:0052886//9,9'-dicis-carotene:quinone oxidoreductase activity	GO:0052889//9,9'-di-cis-zeta-carotene desaturation to 7,9,7',9'-tetra-cis-lycopene;GO:0055114//oxidation-reduction process;GO:0016117//carotenoid biosynthetic process	K00514//zeta-carotene desaturase [EC:1.3.5.6]	gi|449449539|ref|XP_004142522.1|//PREDICTED: zeta-carotene desaturase, chloroplastic/chromoplastic [Cucumis sativus]
BGI_novel_G000566	5.1014	1041.95	7.67418	4.63e-28	1.51e-30	NA	NA	NA	K01601//ribulose-bisphosphate carboxylase large chain [EC:4.1.1.39];K07759//poly(ADP-ribose) glycohydrolase [EC:3.2.1.143];K02469//DNA gyrase subunit A [EC:5.99.1.3]	gi|307136287|gb|ADN34114.1|//retrotransposon protein [Cucumis melo subsp. melo]
Csa3G099720	1127.92	443.86	-1.34548	0.0150904	0.00183344	GO:0005623//cell	GO:0050660//flavin adenine dinucleotide binding;GO:0016491//oxidoreductase activity	GO:0055114//oxidation-reduction process;GO:0045454//cell redox homeostasis	K08232//monodehydroascorbate reductase (NADH) [EC:1.6.5.4]	gi|449463142|ref|XP_004149293.1|//PREDICTED: monodehydroascorbate reductase-like [Cucumis sativus]
Csa3G333840	183.911	51.8417	-1.82682	7.78e-05	3.06e-06	NA	NA	NA	K13024//inositol-hexakisphosphate/diphosphoinositol-pentakisphosphate 1-kinase [EC:2.7.4.24];K10395//kinesin family member 4/21/27;K13356//alcohol-forming fatty acyl-CoA reductase [EC:1.2.1.84];K01807//ribose 5-phosphate isomerase A [EC:5.3.1.6];K08247//methionine S-methyltransferase [EC:2.1.1.12]	gi|307136318|gb|ADN34141.1|//ty3-gypsy retrotransposon protein [Cucumis melo subsp. melo];gi|449464138|ref|XP_004149786.1|//PREDICTED: kirola [Cucumis sativus]
Csa6G510860	105.844	251.304	1.24749	0.00577217	0.000555369	NA	NA	NA	K19307//25S rRNA (uracil2634-N3)-methyltransferase [EC:2.1.1.313]	gi|778720038|ref|XP_011658099.1|//PREDICTED: uncharacterized protein At4g26485-like [Cucumis sativus]
Csa1G042740	3506.59	592.351	-2.56555	2e-07	3.93e-09	NA	NA	NA	K01802//peptidylprolyl isomerase [EC:5.2.1.8];K14826//FK506-binding nuclear protein [EC:5.2.1.8]	gi|449439447|ref|XP_004137497.1|//PREDICTED: peptidyl-prolyl cis-trans isomerase FKBP17-2, chloroplastic [Cucumis sativus]
Csa6G016970	10922.5	3172.93	-1.78342	2.84e-05	9.97e-07	GO:0016020//membrane;GO:0010287//plastoglobule;GO:0009535//chloroplast thylakoid membrane;GO:0009941//chloroplast envelope;GO:0010319//stromule	GO:0046933//proton-transporting ATP synthase activity, rotational mechanism	GO:0015986//ATP synthesis coupled proton transport;GO:0009772//photosynthetic electron transport in photosystem II;GO:0009773//photosynthetic electron transport in photosystem I;GO:0009735//response to cytokinin	K02113//F-type H+-transporting ATPase subunit delta	gi|449441205|ref|XP_004138373.1|//PREDICTED: ATP synthase subunit delta, chloroplastic [Cucumis sativus]
Csa3G133900	3362.28	1260.46	-1.4155	1.64e-06	4.03e-08	GO:0009507//chloroplast	GO:0090415//7-hydroxymethyl chlorophyll a reductase activity	GO:0033354//chlorophyll cycle;GO:0055114//oxidation-reduction process	K18010//7-hydroxymethyl chlorophyll a reductase [EC:1.17.7.2]	gi|449433213|ref|XP_004134392.1|//PREDICTED: 7-hydroxymethyl chlorophyll a reductase, chloroplastic [Cucumis sativus]
Csa1G051760	3428.64	886.258	-1.95184	1.02e-06	2.43e-08	NA	NA	NA	K16190//glucuronokinase [EC:2.7.1.43];K13422//transcription factor MYC2	gi|449473864|ref|XP_004154005.1|//PREDICTED: transcription factor ICE1-like isoform X1 [Cucumis sativus]
Csa6G263200	1862.79	824.088	-1.1766	0.0280783	0.00410641	GO:0005886//plasma membrane	GO:0046872//metal ion binding;GO:0005524//ATP binding;GO:0004672//protein kinase activity;GO:0004721//phosphoprotein phosphatase activity	GO:0006470//protein dephosphorylation;GO:0006468//protein phosphorylation	K10147//protein phosphatase 1D [EC:3.1.3.16];K04739//cAMP-dependent protein kinase regulator;K19477//cGMP-dependent protein kinase 2 [EC:2.7.11.12]	gi|778722205|ref|XP_011658430.1|//PREDICTED: protein phosphatase 2C and cyclic nucleotide-binding/kinase domain-containing protein [Cucumis sativus];gi|700192073|gb|KGN47277.1|//hypothetical protein Csa_6G263200 [Cucumis sativus]
Csa1G045480	61.1965	1.14643	-5.73822	2.62e-10	3.37e-12	NA	NA	NA	K18835//WRKY transcription factor 2;K13424//WRKY transcription factor 33	gi|449469657|ref|XP_004152535.1|//PREDICTED: probable WRKY transcription factor 61 [Cucumis sativus];gi|700209154|gb|KGN64250.1|//hypothetical protein Csa_1G045480 [Cucumis sativus]
Csa5G155510	35.1945	152.23	2.11284	0.0358576	0.00566201	NA	NA	NA	NA	gi|449452484|ref|XP_004143989.1|//PREDICTED: protein IQ-DOMAIN 14 isoform X1 [Cucumis sativus]
Csa2G293350	181.789	728.422	2.00251	0.00736516	0.000751909	NA	NA	NA	K01051//pectinesterase [EC:3.1.1.11]	gi|778670099|ref|XP_011649366.1|//PREDICTED: patatin-like protein 2 [Cucumis sativus];gi|700206937|gb|KGN62056.1|//hypothetical protein Csa_2G293350 [Cucumis sativus]
Csa1G586860	1988.27	826.022	-1.26726	0.00399435	0.000351232	NA	NA	NA	K08869//aarF domain-containing kinase;K11323//histone arginine demethylase JMJD6 [EC:1.14.11.-];K17613//calcineurin-binding protein cabin-1	gi|217070130|gb|ACJ83425.1|//unknown [Medicago truncatula];gi|700211128|gb|KGN66224.1|//hypothetical protein Csa_1G586860 [Cucumis sativus]
Csa1G153550	11.1786	1.63766	-2.77102	0.0238785	0.00331052	NA	NA	NA	NA	gi|778659397|ref|XP_004139573.2|//PREDICTED: uncharacterized protein LOC101207232 [Cucumis sativus]
Csa7G394650	2373.87	1101.82	-1.10735	0.0058949	0.000568608	GO:0009536//plastid	GO:0016615//malate dehydrogenase activity	GO:0043648//dicarboxylic acid metabolic process;GO:0044238//primary metabolic process	K00026//malate dehydrogenase [EC:1.1.1.37]	gi|700189663|gb|KGN44896.1|//hypothetical protein Csa_7G394650 [Cucumis sativus]
Csa6G448700	1448.64	455.71	-1.66851	9.16e-05	3.73e-06	NA	NA	NA	K09837//carotene epsilon-monooxygenase [EC:1.14.99.45]	gi|449451074|ref|XP_004143287.1|//PREDICTED: carotene epsilon-monooxygenase, chloroplastic [Cucumis sativus]
Csa4G312840	66.6855	290.209	2.12165	7.64e-07	1.73e-08	NA	NA	NA	NA	gi|449461795|ref|XP_004148627.1|//PREDICTED: major centromere autoantigen B [Cucumis sativus]
Csa3G848250	1103.36	505.096	-1.12728	0.0152391	0.00186398	NA	GO:0046872//metal ion binding;GO:0003676//nucleic acid binding	NA	K14794//ribosomal RNA-processing protein 12;K12309//beta-galactosidase [EC:3.2.1.23]	gi|778686206|ref|XP_011652348.1|//PREDICTED: protein indeterminate-domain 7-like isoform X1 [Cucumis sativus]
Csa5G611730	180.113	499.96	1.47291	0.0416718	0.00688108	NA	NA	GO:0008152//metabolic process	NA	gi|449434550|ref|XP_004135059.1|//PREDICTED: putative methyltransferase DDB_G0268948 [Cucumis sativus]
Csa7G024010	301.133	614.557	1.02915	0.0183368	0.00235413	NA	NA	NA	K04733//interleukin-1 receptor-associated kinase 4 [EC:2.7.11.1];K13473//chitin elicitor-binding protein	gi|449473230|ref|XP_004153824.1|//PREDICTED: lysM domain-containing GPI-anchored protein 2 [Cucumis sativus]
Csa1G004120	45.582	95.837	1.07212	0.0402584	0.00655658	NA	NA	NA	K09422//myb proto-oncogene protein, plant	gi|700208450|gb|KGN63546.1|//hypothetical protein Csa_1G004120 [Cucumis sativus];gi|449440991|ref|XP_004138267.1|//PREDICTED: transcription factor MYB32-like [Cucumis sativus]
Csa6G398210	3.04129	21.9628	2.85231	0.00960162	0.00103571	NA	NA	NA	NA	gi|700192540|gb|KGN47744.1|//hypothetical protein Csa_6G398210 [Cucumis sativus]
Csa2G299330	1.41714	19.2454	3.76346	0.000845595	5.19e-05	NA	NA	NA	K15096//(R)-limonene synthase [EC:4.2.3.20];K12742//isoprene synthase [EC:4.2.3.27];K18108//(-)-alpha-terpineol synthase [EC:4.2.3.111]	gi|700206993|gb|KGN62112.1|//hypothetical protein Csa_2G299330 [Cucumis sativus]
Csa2G386170	56.2703	16.09	-1.80621	0.0115154	0.00130371	NA	NA	NA	NA	gi|700207930|gb|KGN63049.1|//hypothetical protein Csa_2G386170 [Cucumis sativus]
Csa5G589390	1266.91	13185	3.37951	1.7e-34	3.61e-37	GO:0009535//chloroplast thylakoid membrane;GO:0016021//integral component of membrane;GO:0009536//plastid;GO:0009522//photosystem I	GO:0046872//metal ion binding;GO:0016168//chlorophyll binding	GO:0009765//photosynthesis, light harvesting;GO:0006091//generation of precursor metabolites and energy;GO:0018298//protein-chromophore linkage	K08908//light-harvesting complex I chlorophyll a/b binding protein 2	gi|449435085|ref|XP_004135326.1|//PREDICTED: chlorophyll a-b binding protein 7, chloroplastic [Cucumis sativus]
Csa4G651800	24.4079	125.034	2.35689	0.0196751	0.00258286	NA	NA	NA	NA	gi|449455679|ref|XP_004145579.1|//PREDICTED: VQ motif-containing protein 11 [Cucumis sativus]
Csa1G573710	1176.44	66.5947	-4.14287	1.06e-48	1.18e-51	GO:0005874//microtubule	GO:0005524//ATP binding;GO:0000166//nucleotide binding;GO:0003774//motor activity;GO:0003777//microtubule motor activity;GO:0008017//microtubule binding	GO:0007018//microtubule-based movement	K10405//kinesin family member C1;K10406//kinesin family member C2/C3	gi|778662678|ref|XP_004135657.2|//PREDICTED: kinesin-like protein KIFC3 [Cucumis sativus]
Csa4G192070	38.7992	129.782	1.74199	0.000416281	2.24e-05	NA	NA	NA	NA	gi|700198777|gb|KGN53935.1|//hypothetical protein Csa_4G192070 [Cucumis sativus]
Csa3G880030	880.38	2865.83	1.70276	3.94e-12	4.12e-14	NA	GO:0046914//transition metal ion binding;GO:0008270//zinc ion binding	NA	K10144//RING finger and CHY zinc finger domain-containing protein 1 [EC:2.3.2.27]	gi|225430120|ref|XP_002284652.1|//PREDICTED: RING finger and CHY zinc finger domain-containing protein 1 [Vitis vinifera];gi|449437104|ref|XP_004136332.1|//PREDICTED: RING finger and CHY zinc finger domain-containing protein 1 [Cucumis sativus]
Csa1G573700	49.6204	2133.94	5.42644	4.33e-56	4.17e-59	NA	GO:0008080//N-acetyltransferase activity	NA	K14521//N-acetyltransferase 10 [EC:2.3.1.-]	gi|449435748|ref|XP_004135656.1|//PREDICTED: UPF0202 protein At1g10490 isoform X1 [Cucumis sativus];gi|778662674|ref|XP_011659937.1|//PREDICTED: UPF0202 protein At1g10490 isoform X2 [Cucumis sativus]
Csa5G622660	403.77	98.0468	-2.04199	6.7e-07	1.48e-08	NA	NA	NA	K15015//solute carrier family 32 (vesicular inhibitory amino acid transporter)	gi|778706557|ref|XP_011655871.1|//PREDICTED: vacuolar amino acid transporter 1-like isoform X1 [Cucumis sativus]
Csa7G397570	7255.05	2375.4	-1.61081	5.53e-05	2.07e-06	NA	GO:0003913//DNA photolyase activity	GO:0006259//DNA metabolic process	K01669//deoxyribodipyrimidine photo-lyase [EC:4.1.99.3]	gi|449436489|ref|XP_004136025.1|//PREDICTED: blue-light photoreceptor PHR2 [Cucumis sativus]
Csa1G263950	4.45497	59.0032	3.72731	1.51e-06	3.66e-08	NA	NA	NA	K05278//flavonol synthase [EC:1.14.11.23];K05277//leucoanthocyanidin dioxygenase [EC:1.14.11.19]	gi|778660150|ref|XP_011655688.1|//PREDICTED: protein SRG1-like [Cucumis sativus]
Csa2G223670	3573.66	1330.3	-1.42565	0.00526348	0.000496033	NA	NA	NA	NA	gi|449455360|ref|XP_004145421.1|//PREDICTED: CRC domain-containing protein TSO1 [Cucumis sativus]
Csa2G382550	55.159	130.69	1.24448	0.00407746	0.000361682	NA	NA	NA	K09286//EREBP-like factor	gi|449442154|ref|XP_004138847.1|//PREDICTED: ethylene-responsive transcription factor ERF003-like [Cucumis sativus]
Csa3G820500	39.3132	438.108	3.4782	6.49e-09	1.02e-10	GO:0031090//organelle membrane	NA	NA	K15015//solute carrier family 32 (vesicular inhibitory amino acid transporter)	gi|778685202|ref|XP_011652186.1|//PREDICTED: vacuolar amino acid transporter 1-like [Cucumis sativus];gi|700204311|gb|KGN59444.1|//hypothetical protein Csa_3G820500 [Cucumis sativus]
Csa3G018820	101.393	511.183	2.33388	2.71e-14	2.36e-16	NA	GO:0016787//hydrolase activity	NA	K13648//alpha-1,4-galacturonosyltransferase [EC:2.4.1.43]	gi|778675298|ref|XP_011650384.1|//PREDICTED: nudix hydrolase 8 isoform X1 [Cucumis sativus]
Csa5G160170	101.155	747.596	2.88569	0.0167551	0.00210104	NA	GO:0004175//endopeptidase activity	GO:0019538//protein metabolic process	K01369//legumain [EC:3.4.22.34]	gi|449459758|ref|XP_004147613.1|//PREDICTED: legumain [Cucumis sativus]
Csa3G015890	436.577	1165.48	1.41662	1.79e-05	5.82e-07	NA	GO:0016787//hydrolase activity	GO:0046856//phosphatidylinositol dephosphorylation	K20279//synaptojanin [EC:3.1.3.36];K01099//inositol polyphosphate 5-phosphatase INPP5B/F [EC:3.1.3.36]	gi|778675143|ref|XP_011650359.1|//PREDICTED: type I inositol 1,4,5-trisphosphate 5-phosphatase 2 isoform X2 [Cucumis sativus];gi|449464914|ref|XP_004150174.1|//PREDICTED: type I inositol 1,4,5-trisphosphate 5-phosphatase 2 isoform X1 [Cucumis sativus]
Csa3G780540	58.9608	212.552	1.84999	0.00170638	0.000121943	NA	NA	NA	NA	gi|700204069|gb|KGN59202.1|//hypothetical protein Csa_3G780540 [Cucumis sativus]
Csa5G604260	31.3277	132.301	2.07832	0.0220508	0.00298068	NA	GO:0003677//DNA binding	GO:0006351//transcription, DNA-templated	K09338//homeobox-leucine zipper protein	gi|449434833|ref|XP_004135200.1|//PREDICTED: homeobox-leucine zipper protein HAT5 [Cucumis sativus]
Csa1G007830	2257.83	1090.48	-1.04998	0.000939357	5.92e-05	GO:0005874//microtubule	NA	NA	NA	gi|449441039|ref|XP_004138291.1|//PREDICTED: microtubule-associated protein TORTIFOLIA1 [Cucumis sativus]
Csa4G006050	614.228	100.627	-2.60975	2.61e-07	5.34e-09	GO:0031224//intrinsic component of membrane	GO:0016215//acyl-CoA desaturase activity	GO:0006631//fatty acid metabolic process	K00507//stearoyl-CoA desaturase (Delta-9 desaturase) [EC:1.14.19.1]	gi|778697414|ref|XP_004152346.2|//PREDICTED: palmitoyl-monogalactosyldiacylglycerol delta-7 desaturase, chloroplastic-like [Cucumis sativus]
Csa6G486920	653.229	324.396	-1.00983	0.0221416	0.00299669	NA	NA	NA	K02918//large subunit ribosomal protein L35e	gi|449448428|ref|XP_004141968.1|//PREDICTED: protein SLOW GREEN 1, chloroplastic isoform X2 [Cucumis sativus]
Csa2G406720	15.0922	55.6406	1.88234	0.0310321	0.00469232	GO:0031224//intrinsic component of membrane	GO:0046914//transition metal ion binding	NA	NA	gi|778673274|ref|XP_004138792.2|//PREDICTED: mavicyanin-like [Cucumis sativus]
Csa3G843790	3317.96	745.324	-2.15436	0.000382165	2.02e-05	NA	GO:0030246//carbohydrate binding;GO:0016491//oxidoreductase activity	GO:0005975//carbohydrate metabolic process;GO:0055114//oxidation-reduction process	K00059//3-oxoacyl-[acyl-carrier protein] reductase [EC:1.1.1.100];K01792//glucose-6-phosphate 1-epimerase [EC:5.1.3.15]	gi|778686049|ref|XP_011652321.1|//PREDICTED: photosynthetic NDH subunit of subcomplex B 2, chloroplastic [Cucumis sativus]
Csa2G286510	13.3561	1.69239	-2.98037	0.0121203	0.00139611	NA	NA	NA	K13429//chitin elicitor receptor kinase 1;K04730//interleukin-1 receptor-associated kinase 1 [EC:2.7.11.1]	gi|449460652|ref|XP_004148059.1|//PREDICTED: protein LYK5-like [Cucumis sativus]
Csa2G108600	325.749	74.1952	-2.13436	0.00613303	0.000602232	NA	NA	NA	NA	gi|449442439|ref|XP_004138989.1|//PREDICTED: protein PHYTOCHROME KINASE SUBSTRATE 1-like [Cucumis sativus]
BGI_novel_G000624	68.2513	142.74	1.06446	0.0045972	0.000420624	NA	NA	NA	K05894//12-oxophytodienoic acid reductase [EC:1.3.1.42]	gi|778724435|ref|XP_011658804.1|//PREDICTED: putative 12-oxophytodienoate reductase 11 [Cucumis sativus]
Csa6G152340	11.2842	165.357	3.87321	2.01e-07	3.98e-09	NA	NA	NA	NA	gi|700191744|gb|KGN46948.1|//hypothetical protein Csa_6G152340 [Cucumis sativus]
Csa6G511100	1404.96	687.472	-1.03116	0.00233743	0.000182348	NA	NA	NA	NA	gi|449434036|ref|XP_004134802.1|//PREDICTED: uncharacterized protein LOC101208124 [Cucumis sativus]
Csa5G197100	17.8923	70.8085	1.98458	0.00639174	0.00063191	NA	NA	NA	K13993//HSP20 family protein	gi|700195441|gb|KGN50618.1|//hypothetical protein Csa_5G197100 [Cucumis sativus]
Csa6G500530	135.428	545.742	2.01069	0.000121016	5.18e-06	NA	NA	NA	NA	gi|449451449|ref|XP_004143474.1|//PREDICTED: lipoxygenase homology domain-containing protein 1-like [Cucumis sativus]
Csa5G128260	6359.84	1377.24	-2.20721	3.64e-08	6.38e-10	NA	GO:0016859//cis-trans isomerase activity	GO:0044267//cellular protein metabolic process	K03768//peptidyl-prolyl cis-trans isomerase B (cyclophilin B) [EC:5.2.1.8]	gi|778698547|ref|XP_011654558.1|//PREDICTED: peptidyl-prolyl cis-trans isomerase A1 [Cucumis sativus]
Csa3G149980	42.1474	185.299	2.13634	0.00030656	1.54e-05	NA	GO:0004175//endopeptidase activity	GO:0019538//protein metabolic process	K00924	gi|449432733|ref|XP_004134153.1|//PREDICTED: basic 7S globulin-like [Cucumis sativus]
Csa3G180280	912.214	415.815	-1.13343	0.0080938	0.000848122	NA	NA	NA	K03781//catalase [EC:1.11.1.6]	gi|449446067|ref|XP_004140793.1|//PREDICTED: traB domain-containing protein isoform X1 [Cucumis sativus];gi|700202207|gb|KGN57340.1|//hypothetical protein Csa_3G180280 [Cucumis sativus]
Csa6G486960	8.08857	277.509	5.1005	5.01e-10	6.58e-12	NA	NA	NA	K18835//WRKY transcription factor 2;K13424//WRKY transcription factor 33	gi|449448420|ref|XP_004141964.1|//PREDICTED: probable WRKY transcription factor 51 [Cucumis sativus]
Csa3G239280	3255.01	1339.95	-1.28048	0.00502633	0.000468843	NA	NA	NA	NA	gi|778680467|ref|XP_011651324.1|//PREDICTED: protein IQ-DOMAIN 1 isoform X2 [Cucumis sativus];gi|778680455|ref|XP_011651321.1|//PREDICTED: protein IQ-DOMAIN 1 isoform X1 [Cucumis sativus]
Csa6G499170	141.082	747.55	2.40563	2.04e-09	2.97e-11	GO:0016021//integral component of membrane	GO:0015238//drug transmembrane transporter activity;GO:0015297//antiporter activity;GO:0022857//transmembrane transporter activity	GO:0006810//transport;GO:0006855//drug transmembrane transport	K03327//multidrug resistance protein, MATE family	gi|778719079|ref|XP_004143555.2|//PREDICTED: protein TRANSPARENT TESTA 12-like [Cucumis sativus]
Csa2G340400	4762.5	12078.9	1.34269	0.00626802	0.000617566	NA	NA	GO:0006950//response to stress	NA	gi|700207128|gb|KGN62247.1|//hypothetical protein Csa_2G340400 [Cucumis sativus]
Csa6G490870	88.6175	462.377	2.38341	0.0390062	0.0063038	NA	NA	NA	K09419//heat shock transcription factor, other eukaryote	gi|449448324|ref|XP_004141916.1|//PREDICTED: heat shock factor protein HSF24 [Cucumis sativus]
Csa1G614650	232.973	30.4387	-2.93619	1.73e-08	2.9e-10	NA	NA	NA	K16818//phospholipase A1 [EC:3.1.1.32]	gi|778663679|ref|XP_011660136.1|//PREDICTED: phospholipase A1-Igamma3, chloroplastic [Cucumis sativus]
Csa5G609710	733398	157250	-2.22154	2.93e-05	1.03e-06	GO:0005840//ribosome;GO:0030312//external encapsulating structure;GO:0009532//plastid stroma;GO:0005576//extracellular region;GO:0009507//chloroplast	GO:0016831//carboxy-lyase activity;GO:0004497//monooxygenase activity;GO:0005488//binding;GO:0016491//oxidoreductase activity;GO:0016984//ribulose-bisphosphate carboxylase activity	GO:0015977//carbon fixation;GO:0019253//reductive pentose-phosphate cycle;GO:0009853//photorespiration;GO:0043094//cellular metabolic compound salvage;GO:0055114//oxidation-reduction process;GO:0009639//response to red or far red light	K01602//ribulose-bisphosphate carboxylase small chain [EC:4.1.1.39]	gi|449434620|ref|XP_004135094.1|//PREDICTED: ribulose bisphosphate carboxylase small chain, chloroplastic [Cucumis sativus]
Csa7G037610	28.3218	585.498	4.36968	2.9e-10	3.76e-12	NA	NA	NA	NA	gi|449453567|ref|XP_004144528.1|//PREDICTED: uncharacterized protein LOC101208804 [Cucumis sativus]
Csa7G276690	537.622	212.227	-1.34099	0.00116765	7.7e-05	GO:0016021//integral component of membrane	GO:0003755//peptidyl-prolyl cis-trans isomerase activity	GO:0006457//protein folding;GO:0000413//protein peptidyl-prolyl isomerization	K14826//FK506-binding nuclear protein [EC:5.2.1.8]	gi|778726290|ref|XP_011659082.1|//PREDICTED: peptidyl-prolyl cis-trans isomerase FKBP16-1, chloroplastic isoform X2 [Cucumis sativus];gi|778726286|ref|XP_011659081.1|//PREDICTED: peptidyl-prolyl cis-trans isomerase FKBP16-1, chloroplastic isoform X1 [Cucumis sativus]
Csa3G889840	5134.66	1781.99	-1.52678	9.1e-05	3.69e-06	NA	GO:0016209//antioxidant activity;GO:0005506//iron ion binding	GO:0008152//metabolic process;GO:0006950//response to stress	K00434//L-ascorbate peroxidase [EC:1.11.1.11]	gi|449436992|ref|XP_004136276.1|//PREDICTED: thylakoid lumenal 29 kDa protein, chloroplastic [Cucumis sativus]
Csa3G150160	57275.2	23768.9	-1.26883	0.0038994	0.000340509	NA	GO:0016211//ammonia ligase activity;GO:0005524//ATP binding;GO:0004356//glutamate-ammonia ligase activity;GO:0032559//adenyl ribonucleotide binding	GO:0006541//glutamine metabolic process;GO:0006542//glutamine biosynthetic process	K01915//glutamine synthetase [EC:6.3.1.2]	gi|659076544|ref|XP_008438737.1|//PREDICTED: glutamine synthetase leaf isozyme, chloroplastic [Cucumis melo];gi|449432749|ref|XP_004134161.1|//PREDICTED: glutamine synthetase leaf isozyme, chloroplastic [Cucumis sativus]
Csa1G612950	532.105	1193.33	1.16521	0.000219669	1.05e-05	NA	GO:0046983//protein dimerization activity	NA	K11253//histone H3;K12126//phytochrome-interacting factor 3	gi|449442685|ref|XP_004139111.1|//PREDICTED: transcription factor bHLH122-like isoform X1 [Cucumis sativus]
Csa7G111310	1.12591	16.9265	3.91011	0.000367469	1.92e-05	NA	NA	NA	K11416//mono-ADP-ribosyltransferase sirtuin 6 [EC:2.4.2.31]	gi|778725368|ref|XP_011658936.1|//PREDICTED: NAD-dependent protein deacetylase SRT1 isoform X2 [Cucumis sativus]
Csa7G414470	180.783	448.521	1.31092	0.00272556	0.00021932	NA	NA	NA	K09841//xanthoxin dehydrogenase [EC:1.1.1.288]	gi|449436383|ref|XP_004135972.1|//PREDICTED: short-chain dehydrogenase reductase 3b-like isoform X1 [Cucumis sativus];gi|778728359|ref|XP_011659411.1|//PREDICTED: short-chain dehydrogenase reductase 3b-like isoform X2 [Cucumis sativus]
Csa6G421730	24.1109	3.37831	-2.83531	0.00191313	0.000140956	NA	NA	NA	NA	gi|700192775|gb|KGN47979.1|//hypothetical protein Csa_6G421730 [Cucumis sativus]
Csa6G094720	935.089	2372.01	1.34293	0.0467436	0.00804806	GO:0016020//membrane;GO:0005783//endoplasmic reticulum	GO:0008117//sphinganine-1-phosphate aldolase activity;GO:0016831//carboxy-lyase activity;GO:0016832//aldehyde-lyase activity;GO:0048037//cofactor binding;GO:0030170//pyridoxal phosphate binding	GO:0019752//carboxylic acid metabolic process;GO:0043436//oxoacid metabolic process;GO:0030149//sphingolipid catabolic process	K01634//sphinganine-1-phosphate aldolase [EC:4.1.2.27]	gi|449445558|ref|XP_004140539.1|//PREDICTED: sphingosine-1-phosphate lyase [Cucumis sativus];gi|255547660|ref|XP_002514887.1|//PREDICTED: sphingosine-1-phosphate lyase [Ricinus communis]
Csa1G701210	107.898	42.1594	-1.35574	0.0497303	0.00870269	NA	NA	NA	K00895//pyrophosphate--fructose-6-phosphate 1-phosphotransferase [EC:2.7.1.90]	gi|449455375|ref|XP_004145428.1|//PREDICTED: pyrophosphate--fructose 6-phosphate 1-phosphotransferase subunit beta-like [Cucumis sativus]
Csa6G012820	68.3848	19.862	-1.78366	0.0294929	0.00438005	GO:0048046//apoplast;GO:0005576//extracellular region	GO:0016682//oxidoreductase activity, acting on diphenols and related substances as donors, oxygen as acceptor;GO:0052716//hydroquinone:oxygen oxidoreductase activity;GO:0005507//copper ion binding;GO:0046914//transition metal ion binding	GO:0046274//lignin catabolic process;GO:0055114//oxidation-reduction process;GO:0009808//lignin metabolic process	K05909//laccase [EC:1.10.3.2]	gi|700190604|gb|KGN45808.1|//hypothetical protein Csa_6G012820 [Cucumis sativus];gi|449441284|ref|XP_004138412.1|//PREDICTED: laccase-12-like [Cucumis sativus]
Csa5G585420	8681.72	3530.28	-1.2982	0.000364197	1.89e-05	GO:0016020//membrane;GO:0044464//cell part;GO:0005622//intracellular	GO:0005524//ATP binding;GO:0032559//adenyl ribonucleotide binding	GO:0006886//intracellular protein transport;GO:0006605//protein targeting;GO:0017038//protein import	K03070//preprotein translocase subunit SecA	gi|700196438|gb|KGN51615.1|//hypothetical protein Csa_5G585420 [Cucumis sativus];gi|778704438|ref|XP_011655538.1|//PREDICTED: protein translocase subunit SecA, chloroplastic [Cucumis sativus]
Csa5G159620	577.629	281.545	-1.03678	0.0204237	0.00271057	NA	GO:0005506//iron ion binding;GO:0004497//monooxygenase activity	NA	K14985//26-hydroxylase [EC:1.14.-.-];K05280//flavonoid 3'-monooxygenase [EC:1.14.13.21]	gi|449459696|ref|XP_004147582.1|//PREDICTED: geraniol 8-hydroxylase-like [Cucumis sativus]
Csa7G062780	89.6519	526.948	2.55525	0.00125991	8.44e-05	NA	GO:0046872//metal ion binding;GO:0005543//phospholipid binding	NA	K17095//annexin A7/11	gi|449438187|ref|XP_004136871.1|//PREDICTED: annexin D2-like [Cucumis sativus]
Csa2G000880	125.262	452.641	1.85341	1.34e-05	4.07e-07	NA	NA	NA	K18121//glyoxylate/succinic semialdehyde reductase [EC:1.1.1.79 1.1.1.-]	gi|700205462|gb|KGN60581.1|//hypothetical protein Csa_2G000880 [Cucumis sativus]
Csa3G592690	30.488	331.46	3.44252	0.00330661	0.000276427	NA	GO:0016757//transferase activity, transferring glycosyl groups	NA	K13691//pathogen-inducible salicylic acid glucosyltransferase [EC:2.4.1.-]	gi|449455968|ref|XP_004145722.1|//PREDICTED: UDP-glycosyltransferase 74E2-like [Cucumis sativus]
Csa3G903540	4559.17	15301.6	1.74684	4.32e-07	9.02e-09	NA	GO:0016705//oxidoreductase activity, acting on paired donors, with incorporation or reduction of molecular oxygen;GO:0020037//heme binding;GO:0005506//iron ion binding;GO:0004497//monooxygenase activity	GO:0055114//oxidation-reduction process	K04123//ent-kaurenoic acid hydroxylase [EC:1.14.13.79]	gi|778688010|ref|XP_004148514.2|//PREDICTED: beta-amyrin 11-oxidase-like [Cucumis sativus];gi|821595445|ref|NP_001295866.1|//beta-amyrin 11-oxidase-like [Cucumis sativus]
Csa3G257590	3626.27	1369.94	-1.40438	8.21e-07	1.87e-08	GO:0016021//integral component of membrane;GO:0009941//chloroplast envelope	GO:0022891//substrate-specific transmembrane transporter activity	GO:0055085//transmembrane transport	K08150//MFS transporter, SP family, solute carrier family 2 (myo-inositol transporter), member 13	gi|449455780|ref|XP_004145629.1|//PREDICTED: plastidic glucose transporter 4 [Cucumis sativus];gi|702372401|ref|XP_010061903.1|//PREDICTED: plastidic glucose transporter 4 [Eucalyptus grandis]
Csa5G623710	74.0717	2912.71	5.2973	1.6e-70	1e-73	NA	NA	NA	NA	gi|449449288|ref|XP_004142397.1|//PREDICTED: uncharacterized protein LOC101219885 isoform X1 [Cucumis sativus];gi|778706745|ref|XP_011655906.1|//PREDICTED: uncharacterized protein LOC101219885 isoform X2 [Cucumis sativus];gi|700197130|gb|KGN52307.1|//hypothetical protein Csa_5G623710 [Cucumis sativus]
Csa3G746620	733.068	299.034	-1.29364	0.00431105	0.000388214	NA	NA	GO:0006810//transport	K03457//nucleobase:cation symporter-1, NCS1 family	gi|449440169|ref|XP_004137857.1|//PREDICTED: uncharacterized permease C29B12.14c [Cucumis sativus]
Csa5G178700	112.005	17.2005	-2.70305	0.000354911	1.84e-05	NA	NA	NA	K07195//exocyst complex component 7	gi|700195326|gb|KGN50503.1|//hypothetical protein Csa_5G178700 [Cucumis sativus]
Csa6G046420	187.798	567.064	1.59433	6.97e-10	9.3e-12	GO:0031224//intrinsic component of membrane	GO:0046872//metal ion binding;GO:0042625//ATPase coupled ion transmembrane transporter activity;GO:0032559//adenyl ribonucleotide binding;GO:0005548//phospholipid transporter activity	GO:0006869//lipid transport;GO:0009206//purine ribonucleoside triphosphate biosynthetic process	K14802//phospholipid-transporting ATPase [EC:3.6.3.1]	gi|778710490|ref|XP_004140921.2|//PREDICTED: phospholipid-transporting ATPase 1 [Cucumis sativus]
Csa6G505230	14.948	343.955	4.5242	1.21e-16	8.67e-19	NA	NA	NA	K12135//zinc finger protein CONSTANS	gi|449434190|ref|XP_004134879.1|//PREDICTED: B-box zinc finger protein 18 isoform X1 [Cucumis sativus];gi|778719639|ref|XP_011658037.1|//PREDICTED: B-box zinc finger protein 18 isoform X2 [Cucumis sativus]
Csa2G147920	5458.68	961.859	-2.50465	1.26e-06	3.02e-08	NA	NA	NA	K13065//shikimate O-hydroxycinnamoyltransferase [EC:2.3.1.133]	gi|449442489|ref|XP_004139014.1|//PREDICTED: protein ECERIFERUM 26-like [Cucumis sativus]
BGI_novel_G000688	1539.2	711.085	-1.11408	0.0231361	0.00317417	GO:0016021//integral component of membrane;GO:0009706//chloroplast inner membrane	NA	GO:0015031//protein transport	NA	gi|74027156|gb|AAZ94706.1|//hypothetical protein [Cucumis sativus]
Csa3G609230	1.14223	46.8222	5.35727	8.98e-09	1.43e-10	NA	NA	NA	NA	gi|700203162|gb|KGN58295.1|//hypothetical protein Csa_3G609230 [Cucumis sativus]
Csa3G011070	60.5991	5.52763	-3.45456	1.08e-05	3.2e-07	NA	NA	NA	NA	gi|778688294|ref|XP_011652712.1|//PREDICTED: glycine-rich cell wall structural protein 2-like [Cucumis sativus]
Csa5G643360	962.566	76.618	-3.65113	9.34e-19	5.58e-21	NA	NA	NA	NA	gi|449447464|ref|XP_004141488.1|//PREDICTED: protein trichome birefringence-like 19 [Cucumis sativus]
Csa6G051520	305.02	611.555	1.00358	0.0347072	0.00541182	GO:0043231//intracellular membrane-bounded organelle	GO:0001071//nucleic acid binding transcription factor activity	GO:0010467//gene expression	K14514//ethylene-insensitive protein 3	gi|700190871|gb|KGN46075.1|//hypothetical protein Csa_6G051520 [Cucumis sativus]
Csa6G519620	535.188	4.98435	-6.7465	2.68e-35	5.54e-38	GO:0005634//nucleus	GO:0003677//DNA binding	GO:0006355//regulation of transcription, DNA-templated	K12741//heterogeneous nuclear ribonucleoprotein A1/A3;K14491//two-component response regulator ARR-B family;K14317//nuclear pore complex protein Nup214	gi|778721124|ref|XP_011658250.1|//PREDICTED: myb-like protein H isoform X1 [Cucumis sativus]
Csa6G008060	181.281	516.878	1.51159	0.0132253	0.00155078	NA	NA	NA	NA	gi|449441436|ref|XP_004138488.1|//PREDICTED: uncharacterized protein LOC101219072 [Cucumis sativus]
Csa2G250940	1307.8	492.811	-1.40803	0.00150731	0.000104088	NA	GO:0016773//phosphotransferase activity, alcohol group as acceptor	GO:0044238//primary metabolic process;GO:0005975//carbohydrate metabolic process;GO:0006796//phosphate-containing compound metabolic process	K00854//xylulokinase [EC:2.7.1.17]	gi|778669488|ref|XP_011649255.1|//PREDICTED: uncharacterized protein LOC101207446 isoform X1 [Cucumis sativus];gi|802564011|ref|XP_012067191.1|//PREDICTED: uncharacterized protein LOC105630103 isoform X2 [Jatropha curcas]
Csa6G052820	14.681	67.5495	2.20199	0.0200446	0.00264868	GO:0016021//integral component of membrane	GO:0004674//protein serine/threonine kinase activity;GO:0005524//ATP binding	GO:0006468//protein phosphorylation	K00924;K17422//large subunit ribosomal protein L41	gi|700190903|gb|KGN46107.1|//hypothetical protein Csa_6G052820 [Cucumis sativus]
Csa6G000680	1617.01	632.023	-1.35528	0.0139982	0.0016731	NA	NA	NA	K17964//leucine-rich PPR motif-containing protein, mitochondrial	gi|778708982|ref|XP_004138596.2|//PREDICTED: pentatricopeptide repeat-containing protein At3g06430, chloroplastic [Cucumis sativus]
Csa6G366270	271.939	579.83	1.09235	0.0257874	0.00364471	NA	NA	NA	K13691//pathogen-inducible salicylic acid glucosyltransferase [EC:2.4.1.-]	gi|778715379|ref|XP_004144267.2|//PREDICTED: UDP-glycosyltransferase 74F1-like [Cucumis sativus]
Csa2G361670	293.366	108.107	-1.44024	0.000844642	5.18e-05	NA	NA	NA	NA	gi|449469979|ref|XP_004152696.1|//PREDICTED: uncharacterized protein LOC101216764 [Cucumis sativus]
Csa3G177980	50.0955	113.821	1.18401	0.0104721	0.00115482	NA	NA	NA	K16911//ATP-dependent RNA helicase DDX21 [EC:3.6.4.13]	gi|449460778|ref|XP_004148122.1|//PREDICTED: uncharacterized protein LOC101207117 [Cucumis sativus]
Csa7G432550	93.1054	208.568	1.16358	0.00595215	0.000577845	NA	NA	NA	NA	gi|449436142|ref|XP_004135853.1|//PREDICTED: uncharacterized protein LOC101208051 [Cucumis sativus]
Csa6G524690	4966.3	2409.82	-1.04325	0.0159632	0.00197944	GO:0009508//plastid chromosome;GO:0009507//chloroplast	NA	GO:0042793//transcription from plastid promoter;GO:0045893//positive regulation of transcription, DNA-templated	NA	gi|778721464|ref|XP_011658302.1|//PREDICTED: uncharacterized protein LOC101217173 [Cucumis sativus];gi|659078171|ref|XP_008439585.1|//PREDICTED: uncharacterized protein LOC103484338 [Cucumis melo]
Csa1G152500	501.348	145.045	-1.78931	0.00647983	0.00064374	NA	NA	NA	NA	gi|449443418|ref|XP_004139474.1|//PREDICTED: CBS domain-containing protein CBSX1, chloroplastic-like [Cucumis sativus]
Csa2G122520	22216.1	9972.27	-1.15561	0.00613303	0.000602255	NA	GO:0005515//protein binding;GO:0032559//adenyl ribonucleotide binding;GO:0016628//oxidoreductase activity, acting on the CH-CH group of donors, NAD or NADP as acceptor	GO:0044267//cellular protein metabolic process;GO:0050896//response to stimulus	K06758;K03283//heat shock 70kDa protein 1/8	gi|124245039|gb|ABM92419.1|//chloroplast HSP70 [Cucumis sativus]
Csa1G597800	25.9878	91.4549	1.81523	0.0266514	0.00382457	NA	GO:0016157//sucrose synthase activity;GO:0035251//UDP-glucosyltransferase activity	GO:0044403//symbiosis, encompassing mutualism through parasitism;GO:0009877//nodulation;GO:0005984//disaccharide metabolic process;GO:0005985//sucrose metabolic process	K00695//sucrose synthase [EC:2.4.1.13]	gi|700211237|gb|KGN66333.1|//hypothetical protein Csa_1G597800 [Cucumis sativus];gi|333494282|gb|AEF56625.1|//sucrose synthase [Arachis hypogaea var. vulgaris]
Csa4G056750	1401.53	453.94	-1.62643	0.00252136	0.000199368	NA	NA	NA	K03294//basic amino acid/polyamine antiporter, APA family;K15095//(+)-neomenthol dehydrogenase [EC:1.1.1.208]	gi|659101974|ref|XP_008451887.1|//PREDICTED: root phototropism protein 2 isoform X1 [Cucumis melo];gi|700198329|gb|KGN53487.1|//hypothetical protein Csa_4G056750 [Cucumis sativus]
Csa4G304790	1612.6	780.827	-1.04632	0.000216275	1.02e-05	GO:0031224//intrinsic component of membrane;GO:0016021//integral component of membrane	NA	NA	K15285//solute carrier family 35, member E3;K15280//solute carrier family 35, member C2	gi|778693638|ref|XP_011653667.1|//PREDICTED: probable sugar phosphate/phosphate translocator At1g48230 isoform X1 [Cucumis sativus]
Csa6G385090	454.451	1172.73	1.36768	0.00109508	7.1e-05	NA	GO:0051537//2 iron, 2 sulfur cluster binding;GO:0016705//oxidoreductase activity, acting on paired donors, with incorporation or reduction of molecular oxygen;GO:0010277//chlorophyllide a oxygenase [overall] activity;GO:0005506//iron ion binding	GO:0055114//oxidation-reduction process	K13600//chlorophyllide a oxygenase [EC:1.14.13.122]	gi|449465447|ref|XP_004150439.1|//PREDICTED: chlorophyllide a oxygenase, chloroplastic [Cucumis sativus];gi|802636094|ref|XP_012078248.1|//PREDICTED: chlorophyllide a oxygenase, chloroplastic [Jatropha curcas]
Csa6G153460	3515.37	1357.3	-1.37293	0.0244529	0.00341252	GO:0009536//plastid;GO:0009507//chloroplast	GO:0008878//glucose-1-phosphate adenylyltransferase activity;GO:0005524//ATP binding;GO:0070566//adenylyltransferase activity	GO:0019252//starch biosynthetic process;GO:0005977//glycogen metabolic process;GO:0005978//glycogen biosynthetic process	K00975//glucose-1-phosphate adenylyltransferase [EC:2.7.7.27]	gi|449463124|ref|XP_004149284.1|//PREDICTED: glucose-1-phosphate adenylyltransferase large subunit 3, chloroplastic/amyloplastic [Cucumis sativus]
Csa6G183190	8649.35	1129.15	-2.93736	5.61e-08	1.01e-09	NA	GO:0016884//carbon-nitrogen ligase activity, with glutamine as amido-N-donor	GO:0006528//asparagine metabolic process	K01953//asparagine synthase (glutamine-hydrolysing) [EC:6.3.5.4]	gi|449450826|ref|XP_004143163.1|//PREDICTED: asparagine synthetase [glutamine-hydrolyzing] [Cucumis sativus]
Csa5G168910	2.31668	304.972	7.04048	1.48e-29	4.41e-32	NA	NA	NA	NA	gi|700195177|gb|KGN50354.1|//hypothetical protein Csa_5G168910 [Cucumis sativus]
Csa3G850490	618.054	2001.1	1.69499	0.0251717	0.00354192	NA	GO:0003824//catalytic activity	NA	K14664//IAA-amino acid hydrolase [EC:3.5.1.-]	gi|449458197|ref|XP_004146834.1|//PREDICTED: IAA-amino acid hydrolase ILR1-like 4 [Cucumis sativus]
Csa2G361810	570.21	194.061	-1.55498	8.88e-08	1.64e-09	NA	GO:0016772//transferase activity, transferring phosphorus-containing groups	GO:0006796//phosphate-containing compound metabolic process	K02973//small subunit ribosomal protein S23e;K00856//adenosine kinase [EC:2.7.1.20];K08819//cyclin-dependent kinase 12/13 [EC:2.7.11.22 2.7.11.23]	gi|449469961|ref|XP_004152687.1|//PREDICTED: adenosine kinase 2 [Cucumis sativus]
Csa5G490820	365.882	12102	5.04773	2.15e-97	4.14e-101	GO:0010287//plastoglobule;GO:0009535//chloroplast thylakoid membrane;GO:0016021//integral component of membrane;GO:0009941//chloroplast envelope;GO:0009522//photosystem I	GO:0046872//metal ion binding;GO:0016168//chlorophyll binding	GO:0009768//photosynthesis, light harvesting in photosystem I;GO:0009765//photosynthesis, light harvesting;GO:0010218//response to far red light;GO:0009637//response to blue light;GO:0018298//protein-chromophore linkage;GO:0010114//response to red light	K08907//light-harvesting complex I chlorophyll a/b binding protein 1	gi|449452104|ref|XP_004143800.1|//PREDICTED: chlorophyll a-b binding protein 6A, chloroplastic [Cucumis sativus];gi|30694146|ref|NP_850705.1|//chlorophyll a-b binding protein 6 [Arabidopsis thaliana]
Csa6G511050	1.05802	7.23095	2.77282	0.0267687	0.00384527	NA	NA	NA	NA	gi|700193834|gb|KGN49038.1|//hypothetical protein Csa_6G511050 [Cucumis sativus]
Csa7G431330	112.698	15.8204	-2.8326	1.29e-05	3.91e-07	NA	NA	NA	K09285//AP2-like factor, ANT lineage	gi|778728861|ref|XP_011659487.1|//PREDICTED: AP2-like ethylene-responsive transcription factor At1g16060 [Cucumis sativus]
Csa2G433910	9.66047	106.836	3.46716	9.74e-10	1.33e-11	GO:0031224//intrinsic component of membrane	GO:0016759//cellulose synthase activity	GO:0045229//external encapsulating structure organization;GO:0009250//glucan biosynthetic process	K00770//1,4-beta-D-xylan synthase [EC:2.4.2.24]	gi|449460738|ref|XP_004148102.1|//PREDICTED: cellulose synthase-like protein D3 [Cucumis sativus]
Csa4G639880	19.5592	3.7133	-2.39707	0.0384325	0.00618147	NA	NA	NA	K16818//phospholipase A1 [EC:3.1.1.32]	gi|700200042|gb|KGN55200.1|//hypothetical protein Csa_4G639880 [Cucumis sativus]
Csa4G571740	121.794	639.938	2.39349	3.05e-08	5.3e-10	NA	NA	NA	NA	gi|449453838|ref|XP_004144663.1|//PREDICTED: carboxyl-terminal-processing peptidase 3, chloroplastic isoform X1 [Cucumis sativus]
Csa3G894530	106.896	220.856	1.04691	0.00189667	0.000139268	NA	NA	NA	K10606//E3 ubiquitin-protein ligase FANCL [EC:2.3.2.27]	gi|449436904|ref|XP_004136232.1|//PREDICTED: uncharacterized protein LOC101220342 [Cucumis sativus]
Csa3G638540	27644.1	6601.56	-2.06609	2.93e-05	1.03e-06	GO:0005829//cytosol;GO:0009507//chloroplast	GO:0005524//ATP binding;GO:0004849//uridine kinase activity;GO:0032559//adenyl ribonucleotide binding;GO:0016301//kinase activity;GO:0008974//phosphoribulokinase activity	GO:0006222//UMP biosynthetic process;GO:0016310//phosphorylation;GO:0044238//primary metabolic process;GO:0043097//pyrimidine nucleoside salvage;GO:0005975//carbohydrate metabolic process;GO:0006206//pyrimidine nucleobase metabolic process;GO:0006796//phosphate-containing compound metabolic process	K00855//phosphoribulokinase [EC:2.7.1.19]	gi|449453332|ref|XP_004144412.1|//PREDICTED: phosphoribulokinase, chloroplastic [Cucumis sativus]
Csa1G527860	177.253	547.361	1.62668	3.23e-08	5.63e-10	NA	NA	NA	K13993//HSP20 family protein	gi|449472909|ref|XP_004153731.1|//PREDICTED: 17.5 kDa class I heat shock protein-like [Cucumis sativus]
Csa3G878820	64.5584	156.633	1.27872	0.00147872	0.000101828	NA	NA	NA	NA	gi|449437386|ref|XP_004136473.1|//PREDICTED: uncharacterized protein LOC101217803 [Cucumis sativus]
Csa3G100780	3635.15	1040.34	-1.80497	5.83e-07	1.26e-08	NA	GO:0003755//peptidyl-prolyl cis-trans isomerase activity	GO:0006457//protein folding;GO:0000413//protein peptidyl-prolyl isomerization	NA	gi|449463134|ref|XP_004149289.1|//PREDICTED: peptidyl-prolyl cis-trans isomerase CYP37, chloroplastic [Cucumis sativus]
BGI_novel_G000726	673.005	1378.55	1.03446	6.1e-05	2.31e-06	NA	NA	NA	K20456//oxysterol-binding protein 1	gi|778730905|ref|XP_011659881.1|//PREDICTED: MATE efflux family protein 2, chloroplastic, partial [Cucumis sativus]
Csa4G162850	443.317	979.321	1.14344	0.000517991	2.89e-05	NA	NA	NA	NA	gi|449466873|ref|XP_004151150.1|//PREDICTED: uncharacterized protein LOC101208268 [Cucumis sativus]
Csa2G248710	19.0892	2.54455	-2.90727	0.0146324	0.00176581	NA	GO:0003824//catalytic activity;GO:0016491//oxidoreductase activity	GO:0008152//metabolic process;GO:0055114//oxidation-reduction process	K11147//dehydrogenase/reductase SDR family member 4 [EC:1.1.-.-];K00059//3-oxoacyl-[acyl-carrier protein] reductase [EC:1.1.1.100];K06123//1-acylglycerone phosphate reductase [EC:1.1.1.101];K09841//xanthoxin dehydrogenase [EC:1.1.1.288]	gi|449462260|ref|XP_004148859.1|//PREDICTED: NADPH-dependent 1-acyldihydroxyacetone phosphate reductase-like [Cucumis sativus]
Csa1G042800	1439.44	3810.17	1.40435	2.71e-09	4.03e-11	GO:0044424//intracellular part	GO:0008170//N-methyltransferase activity	GO:0019695//choline metabolic process;GO:0046470//phosphatidylcholine metabolic process;GO:0009791//post-embryonic development;GO:0048229//gametophyte development;GO:0048868//pollen tube development;GO:0006730//one-carbon metabolic process;GO:0000904//cell morphogenesis involved in differentiation	K05929//phosphoethanolamine N-methyltransferase [EC:2.1.1.103]	gi|449439453|ref|XP_004137500.1|//PREDICTED: phosphoethanolamine N-methyltransferase 1-like [Cucumis sativus]
CsaUNG014620	15.7879	2.33649	-2.75641	0.0287496	0.00423643	NA	NA	GO:0006950//response to stress	K01807//ribose 5-phosphate isomerase A [EC:5.3.1.6]	gi|449445429|ref|XP_004140475.1|//PREDICTED: MLP-like protein 31 [Cucumis sativus]
Csa6G014540	618.238	144.18	-2.10029	1.13e-06	2.68e-08	GO:0044464//cell part	NA	NA	NA	gi|449441252|ref|XP_004138396.1|//PREDICTED: expansin-A8 isoform X2 [Cucumis sativus]
Csa3G846010	28.6869	150.503	2.39133	0.0039877	0.000350455	NA	NA	NA	NA	gi|778686117|ref|XP_011652332.1|//PREDICTED: uncharacterized protein LOC105435015 [Cucumis sativus]
Csa5G239640	527.107	2940.38	2.47983	3.86e-24	1.69e-26	NA	GO:0005488//binding;GO:0003968//RNA-directed RNA polymerase activity	GO:0001172//transcription, RNA-templated	K11699//RNA-dependent RNA polymerase [EC:2.7.7.48]	gi|525507284|ref|NP_001267682.1|//RNA-dependent RNA polymerase 1-like [Cucumis sativus]
Csa1G340430	57.2209	6.34272	-3.17337	9.28e-05	3.78e-06	NA	NA	NA	K13434//pathogenesis-related genes transcriptional activator PTI6;K09286//EREBP-like factor	gi|449466695|ref|XP_004151061.1|//PREDICTED: ethylene-responsive transcription factor WIN1-like [Cucumis sativus]
Csa2G369800	244.242	834.043	1.77181	0.019972	0.00263645	NA	NA	NA	K02183//calmodulin	gi|449469815|ref|XP_004152614.1|//PREDICTED: dihydrofolate reductase [Cucumis sativus]
Csa5G589380	21.6974	79.7895	1.87868	0.0499421	0.00875417	NA	GO:0005515//protein binding	GO:0044267//cellular protein metabolic process	NA	gi|778704588|ref|XP_011655560.1|//PREDICTED: uncharacterized protein LOC105435558 [Cucumis sativus]
Csa5G156120	55.2828	12.2264	-2.17683	0.00288726	0.000234835	NA	GO:0050662//coenzyme binding;GO:0016491//oxidoreductase activity	GO:0044281//small molecule metabolic process	K00108//choline dehydrogenase [EC:1.1.99.1]	gi|449452496|ref|XP_004143995.1|//PREDICTED: protein HOTHEAD [Cucumis sativus]
BGI_novel_G000243	404.6	843.813	1.06043	0.0386552	0.00622846	NA	NA	NA	K04508//transducin (beta)-like 1	gi|778680623|ref|XP_011651360.1|//PREDICTED: uncharacterized protein LOC101211683 isoform X1 [Cucumis sativus]
Csa6G489880	3128.71	1509.63	-1.05137	0.0156116	0.00192192	NA	NA	NA	K09489//heat shock 70kDa protein 4	gi|778718168|ref|XP_011657817.1|//PREDICTED: uncharacterized protein LOC101222087 [Cucumis sativus];gi|700193268|gb|KGN48472.1|//hypothetical protein Csa_6G489880 [Cucumis sativus]
Csa1G278500	7.48625	192.371	4.68351	1.52e-07	2.92e-09	NA	NA	NA	NA	gi|778660326|ref|XP_004146660.2|//PREDICTED: glycine-rich cell wall structural protein 2 [Cucumis sativus]
BGI_novel_G000757	380.417	2.30026	-7.36964	6.08e-31	1.64e-33	NA	GO:0016614//oxidoreductase activity, acting on CH-OH group of donors;GO:0050660//flavin adenine dinucleotide binding	GO:0055114//oxidation-reduction process	K08248//mandelonitrile lyase [EC:4.1.2.10]	gi|659069816|ref|XP_008451933.1|//PREDICTED: (R)-mandelonitrile lyase 1-like [Cucumis melo]
Csa5G623640	224.959	12.2932	-4.19373	8.03e-12	8.59e-14	NA	NA	NA	NA	gi|778706732|ref|XP_011655904.1|//PREDICTED: uncharacterized protein LOC101209862 [Cucumis sativus]
Csa7G127380	1278.4	625.528	-1.03119	0.0121566	0.00140205	GO:0031224//intrinsic component of membrane;GO:0016021//integral component of membrane	GO:0016760//cellulose synthase (UDP-forming) activity;GO:0016759//cellulose synthase activity	GO:0030244//cellulose biosynthetic process;GO:0045229//external encapsulating structure organization;GO:0071555//cell wall organization;GO:0009250//glucan biosynthetic process	K10999//cellulose synthase A [EC:2.4.1.12]	gi|449462403|ref|XP_004148930.1|//PREDICTED: cellulose synthase-like protein E1 [Cucumis sativus];gi|659126102|ref|XP_008463011.1|//PREDICTED: cellulose synthase-like protein E1 isoform X1 [Cucumis melo]
Csa4G618450	1275.57	5.44213	-7.87276	1.09e-82	4.19e-86	NA	NA	NA	K17604//zinc finger SWIM domain-containing protein 3	gi|659129430|ref|XP_008464683.1|//PREDICTED: protein FAR1-RELATED SEQUENCE 2 isoform X3 [Cucumis melo];gi|778695472|ref|XP_004145997.2|//PREDICTED: protein FAR1-RELATED SEQUENCE 2 [Cucumis sativus]
Csa6G067980	109.395	331.513	1.59951	7.58e-05	2.97e-06	GO:0031224//intrinsic component of membrane;GO:0005774//vacuolar membrane;GO:0016021//integral component of membrane;GO:0005886//plasma membrane	GO:0005451//monovalent cation:proton antiporter activity;GO:0015385//sodium:proton antiporter activity	GO:0055067//monovalent inorganic cation homeostasis;GO:1902600//hydrogen ion transmembrane transport;GO:0035725//sodium ion transmembrane transport;GO:0055075//potassium ion homeostasis;GO:0006885//regulation of pH;GO:0009651//response to salt stress;GO:0030001//metal ion transport	K14724//solute carrier family 9 (sodium/hydrogen exchanger), member 8	gi|731388450|ref|XP_010649604.1|//PREDICTED: nhx1 antiporter isoform X1 [Vitis vinifera];gi|449473748|ref|XP_004153971.1|//PREDICTED: sodium/hydrogen exchanger 2-like isoform X1 [Cucumis sativus]
Csa1G650110	1.36202	75.1867	5.78665	1.94e-10	2.44e-12	NA	NA	NA	K12309//beta-galactosidase [EC:3.2.1.23]	gi|778665392|ref|XP_011648551.1|//PREDICTED: beta-galactosidase 15-like [Cucumis sativus]
Csa5G638300	1633.37	716.045	-1.18973	0.00100806	6.43e-05	NA	NA	NA	NA	gi|449447398|ref|XP_004141455.1|//PREDICTED: uncharacterized protein LOC101202842 [Cucumis sativus]
Csa3G703170	485.072	240.663	-1.01118	0.0409148	0.00671274	NA	NA	NA	NA	gi|778682881|ref|XP_011651803.1|//PREDICTED: uncharacterized protein LOC101221885 isoform X1 [Cucumis sativus];gi|700203497|gb|KGN58630.1|//hypothetical protein Csa_3G703170 [Cucumis sativus]
Csa5G206420	291.562	1790.68	2.61864	0.017601	0.00223001	NA	GO:0005506//iron ion binding;GO:0051213//dioxygenase activity	GO:0055114//oxidation-reduction process	K05278//flavonol synthase [EC:1.14.11.23];K05933//aminocyclopropanecarboxylate oxidase [EC:1.14.17.4];K05277//leucoanthocyanidin dioxygenase [EC:1.14.11.19]	gi|778701287|ref|XP_004150750.2|//PREDICTED: leucoanthocyanidin dioxygenase-like [Cucumis sativus]
Csa6G092560	56.9963	14.4689	-1.97791	0.0116229	0.00131923	NA	NA	NA	K14488//SAUR family protein	gi|449445566|ref|XP_004140543.1|//PREDICTED: uncharacterized protein LOC101219164 [Cucumis sativus]
Csa2G035480	5013.09	2395.67	-1.06527	0.000222978	1.06e-05	NA	NA	NA	K01255//leucyl aminopeptidase [EC:3.4.11.1]	gi|449453972|ref|XP_004144730.1|//PREDICTED: leucine aminopeptidase 1 [Cucumis sativus]
Csa3G588450	7296.65	2792.46	-1.3857	0.000559999	3.18e-05	GO:0030529//intracellular ribonucleoprotein complex	GO:0005198//structural molecule activity	GO:0010467//gene expression	NA	gi|449455866|ref|XP_004145671.1|//PREDICTED: uncharacterized protein LOC101216973 [Cucumis sativus]
BGI_novel_G000160	27.5174	124.761	2.18075	0.0351671	0.00549708	NA	NA	NA	K13081//leucoanthocyanidin reductase [EC:1.17.1.3]	gi|778669354|ref|XP_004148840.2|//PREDICTED: isoflavone reductase-like protein [Cucumis sativus]
Csa6G494980	3931.28	1766.97	-1.15372	0.00271618	0.000218272	NA	GO:0003723//RNA binding;GO:0016891//endoribonuclease activity, producing 5'-phosphomonoesters;GO:0004525//ribonuclease III activity;GO:0003676//nucleic acid binding	GO:0006396//RNA processing;GO:0010467//gene expression;GO:0090502//RNA phosphodiester bond hydrolysis, endonucleolytic	NA	gi|449448248|ref|XP_004141878.1|//PREDICTED: uncharacterized protein LOC101207336 [Cucumis sativus]
Csa4G630520	150.029	328.021	1.12855	0.0163824	0.00203646	NA	NA	NA	K11968//ariadne-1 [EC:2.3.2.27]	gi|449456629|ref|XP_004146051.1|//PREDICTED: protein yippee-like At5g53940 [Cucumis sativus]
Csa1G064870	13.5778	49.5659	1.8681	0.00946488	0.00101914	NA	NA	NA	K04733//interleukin-1 receptor-associated kinase 4 [EC:2.7.11.1];K04730//interleukin-1 receptor-associated kinase 1 [EC:2.7.11.1]	gi|700209469|gb|KGN64565.1|//hypothetical protein Csa_1G064870 [Cucumis sativus];gi|778664875|ref|XP_011648425.1|//PREDICTED: cysteine-rich receptor-like protein kinase 25 [Cucumis sativus]
Csa7G397050	256.449	103.092	-1.31474	0.0335727	0.00518965	NA	NA	NA	K01051//pectinesterase [EC:3.1.1.11]	gi|778728057|ref|XP_011659361.1|//PREDICTED: 21 kDa protein [Cucumis sativus]
Csa3G741330	84.9532	180.785	1.08953	0.00313146	0.000258316	GO:0030312//external encapsulating structure;GO:0005576//extracellular region	GO:0016758//transferase activity, transferring hexosyl groups;GO:0016798//hydrolase activity, acting on glycosyl bonds	GO:0044042//glucan metabolic process	K08235//xyloglucan:xyloglucosyl transferase [EC:2.4.1.207]	gi|481023334|emb|CCH26635.1|//putative xyloglucan endotransglucosylase/hydrolase [Cucumis sativus]
Csa3G285030	2.41894	14.6683	2.60026	0.0421482	0.00699628	NA	NA	NA	K01873//valyl-tRNA synthetase [EC:6.1.1.9]	gi|700202636|gb|KGN57769.1|//hypothetical protein Csa_3G285030 [Cucumis sativus]
Csa4G622870	1134.25	331.041	-1.77665	1.05e-05	3.12e-07	GO:0016021//integral component of membrane	NA	GO:0008643//carbohydrate transport	K15382//solute carrier family 50 (sugar transporter)	gi|778695626|ref|XP_004146078.2|//PREDICTED: bidirectional sugar transporter SWEET2 [Cucumis sativus];gi|595884042|ref|XP_007212900.1|//hypothetical protein PRUPE_ppa021855mg, partial [Prunus persica]
Csa6G516580	97.3044	386.026	1.98812	1.05e-11	1.14e-13	NA	NA	NA	K04733//interleukin-1 receptor-associated kinase 4 [EC:2.7.11.1];K04730//interleukin-1 receptor-associated kinase 1 [EC:2.7.11.1]	gi|700193946|gb|KGN49150.1|//hypothetical protein Csa_6G516580 [Cucumis sativus];gi|659078876|ref|XP_008439953.1|//PREDICTED: cysteine-rich receptor-like protein kinase 10 [Cucumis melo]
Csa3G154310	5082.61	1575.6	-1.68967	7.77e-06	2.19e-07	GO:0005737//cytoplasm;GO:0009570//chloroplast stroma	GO:0005524//ATP binding;GO:0002161//aminoacyl-tRNA editing activity;GO:0004822//isoleucine-tRNA ligase activity	GO:0048481//plant ovule development;GO:0006428//isoleucyl-tRNA aminoacylation;GO:0006450//regulation of translational fidelity	K01870//isoleucyl-tRNA synthetase [EC:6.1.1.5]	gi|778678894|ref|XP_011651056.1|//PREDICTED: LOW QUALITY PROTEIN: probable isoleucine--tRNA ligase, mitochondrial [Cucumis sativus];gi|703105559|ref|XP_010098278.1|//Isoleucine--tRNA ligase [Morus notabilis];gi|823171573|ref|XP_012484846.1|//PREDICTED: isoleucine--tRNA ligase, mitochondrial isoform X2 [Gossypium raimondii]
Csa1G690280	5907.97	2078.89	-1.50685	0.00196191	0.0001454	NA	NA	NA	NA	gi|449449643|ref|XP_004142574.1|//PREDICTED: rubisco accumulation factor 1, chloroplastic [Cucumis sativus]
Csa4G631610	1029.95	162.375	-2.66518	6.53e-16	4.97e-18	GO:0016021//integral component of membrane	GO:0015238//drug transmembrane transporter activity;GO:0015297//antiporter activity	GO:0006855//drug transmembrane transport	K03327//multidrug resistance protein, MATE family	gi|449467477|ref|XP_004151449.1|//PREDICTED: MATE efflux family protein ALF5-like [Cucumis sativus]
Csa6G108510	2053.07	391.975	-2.38895	6.23e-05	2.37e-06	NA	GO:0043169//cation binding;GO:0016701//oxidoreductase activity, acting on single donors with incorporation of molecular oxygen;GO:0016706//oxidoreductase activity, acting on paired donors, with incorporation or reduction of molecular oxygen, 2-oxoglutarate as one donor, and incorporation of one atom each of oxygen into both donors;GO:0019842//vitamin binding	GO:0009699//phenylpropanoid biosynthetic process;GO:0009411//response to UV	K00475//naringenin 3-dioxygenase [EC:1.14.11.9]	gi|449445471|ref|XP_004140496.1|//PREDICTED: naringenin,2-oxoglutarate 3-dioxygenase-like [Cucumis sativus]
Csa6G361410	559.122	161.638	-1.7904	4.35e-11	5.01e-13	NA	NA	NA	NA	gi|449452937|ref|XP_004144215.1|//PREDICTED: uncharacterized protein LOC101211014 [Cucumis sativus]
Csa3G124920	211.59	99.1179	-1.09406	0.0334814	0.00516748	NA	GO:0016616//oxidoreductase activity, acting on the CH-OH group of donors, NAD or NADP as acceptor;GO:0005488//binding	GO:0008152//metabolic process	K15919//hydroxypyruvate reductase 2	gi|778677375|ref|XP_004134341.2|//PREDICTED: glyoxylate/hydroxypyruvate reductase HPR3-like [Cucumis sativus]
CsaUNG003100	22.5801	90.7385	2.00666	0.012551	0.0014566	NA	NA	NA	NA	gi|778730626|ref|XP_011659831.1|//PREDICTED: uncharacterized protein LOC101223218 isoform X1 [Cucumis sativus]
Csa7G432200	30.8217	3.08868	-3.31889	0.00551038	0.00052567	NA	NA	NA	NA	gi|449436629|ref|XP_004136095.1|//PREDICTED: putative UPF0481 protein At3g02645 [Cucumis sativus]
Csa7G428990	65.603	152.354	1.2156	0.00807938	0.000846223	NA	GO:0004553//hydrolase activity, hydrolyzing O-glycosyl compounds;GO:0016798//hydrolase activity, acting on glycosyl bonds	GO:0008152//metabolic process;GO:0005975//carbohydrate metabolic process	K01188//beta-glucosidase [EC:3.2.1.21]	gi|449436255|ref|XP_004135908.1|//PREDICTED: vicianin hydrolase [Cucumis sativus]
Csa4G645890	59.2177	221.165	1.90102	1.2e-05	3.62e-07	NA	NA	NA	NA	NA
Csa5G609760	500.89	1030.06	1.04016	0.0193151	0.00250856	NA	NA	NA	NA	gi|778706001|ref|XP_011655777.1|//PREDICTED: uncharacterized protein LOC105435585 [Cucumis sativus]
Csa6G449840	84.7422	185.456	1.12993	0.0335752	0.00519165	GO:0016021//integral component of membrane	NA	NA	K02527//3-deoxy-D-manno-octulosonic-acid transferase [EC:2.4.99.12 2.4.99.13 2.4.99.14 2.4.99.15]	gi|449451094|ref|XP_004143297.1|//PREDICTED: probable 3-deoxy-D-manno-octulosonic acid transferase, mitochondrial [Cucumis sativus]
Csa2G418950	14.8203	79.1444	2.41691	0.00238841	0.000186942	NA	NA	NA	K07976//Rab family, other	gi|449468350|ref|XP_004151884.1|//PREDICTED: septum-promoting GTP-binding protein 1 [Cucumis sativus]
Csa3G687730	3828.24	1548.79	-1.30554	0.000607247	3.5e-05	GO:0030529//intracellular ribonucleoprotein complex	GO:0005198//structural molecule activity;GO:0003676//nucleic acid binding	GO:0010467//gene expression	K02863//large subunit ribosomal protein L1	gi|449464018|ref|XP_004149726.1|//PREDICTED: 50S ribosomal protein L1, chloroplastic-like [Cucumis sativus]
Csa6G498430	4.5085	31.9974	2.82723	0.0176619	0.00224006	NA	GO:0016758//transferase activity, transferring hexosyl groups	NA	K12937//cyanidin-3-O-glucoside 2''-O-glucuronosyltransferase [EC:2.4.1.254];K18823//soyasaponin III rhamnosyltransferase [EC:2.4.1.273]	gi|778718967|ref|XP_004143546.2|//PREDICTED: UDP-glycosyltransferase 91A1-like [Cucumis sativus]
Csa4G048010	34.2726	143.661	2.06754	0.0266307	0.00382032	NA	NA	NA	NA	gi|449457658|ref|XP_004146565.1|//PREDICTED: uncharacterized protein LOC101220608 [Cucumis sativus]
Csa5G154910	222.073	62.6578	-1.82547	6.04e-07	1.31e-08	NA	NA	NA	K12486//stromal membrane-associated protein;K13412//calcium-dependent protein kinase [EC:2.7.11.1];K05402	gi|449452360|ref|XP_004143927.1|//PREDICTED: elicitor-responsive protein 3 [Cucumis sativus]
Csa3G110690	40.3048	176.68	2.13212	0.000359601	1.86e-05	NA	NA	NA	K10398//kinesin family member 11	gi|700201139|gb|KGN56272.1|//hypothetical protein Csa_3G110690 [Cucumis sativus]
Csa1G505910	6515.93	2531.08	-1.36422	0.000539969	3.03e-05	GO:0031224//intrinsic component of membrane	NA	GO:0034613//cellular protein localization	K03217//YidC/Oxa1 family membrane protein insertase	gi|449464930|ref|XP_004150182.1|//PREDICTED: inner membrane protein PPF-1, chloroplastic [Cucumis sativus]
Csa1G338930	226.767	462.116	1.02704	0.0251577	0.00353511	NA	GO:0004871//signal transducer activity	NA	K18696//glycerophosphodiester phosphodiesterase [EC:3.1.4.46];K14430//phosphate transporter	gi|449464620|ref|XP_004150027.1|//PREDICTED: SPX domain-containing protein 1 [Cucumis sativus]
Csa1G257890	2198.95	391.042	-2.49142	5.33e-05	1.99e-06	NA	NA	NA	K17710//pentatricopeptide repeat domain-containing protein 1	gi|449457967|ref|XP_004146719.1|//PREDICTED: pentatricopeptide repeat-containing protein At4g30825, chloroplastic [Cucumis sativus]
Csa1G071830	9.85444	60.9427	2.62861	0.00183609	0.000133069	NA	NA	NA	K16223//protein FLOWERING LOCUS T	gi|778658604|ref|XP_011652965.1|//PREDICTED: protein MOTHER of FT and TF 1 [Cucumis sativus]
Csa6G237610	152.01	365.534	1.26584	0.00475335	0.000437337	NA	GO:0016791//phosphatase activity	GO:0016311//dephosphorylation;GO:0006796//phosphate-containing compound metabolic process	K14165//atypical dual specificity phosphatase [EC:3.1.3.16 3.1.3.48];K05766//protein phosphatase slingshot [EC:3.1.3.16 3.1.3.48]	gi|976900697|gb|KVH88866.1|//Dual specificity phosphatase [Cynara cardunculus var. scolymus];gi|449466576|ref|XP_004151002.1|//PREDICTED: dual specificity protein phosphatase 1 isoform X1 [Cucumis sativus];gi|764572518|ref|XP_011462769.1|//PREDICTED: dual specificity protein phosphatase 1-like isoform X2 [Fragaria vesca subsp. vesca]
Csa6G086160	917.068	445.944	-1.04017	0.00187335	0.000136671	NA	NA	GO:0006457//protein folding;GO:0015031//protein transport	NA	gi|778711475|ref|XP_011656737.1|//PREDICTED: uncharacterized protein LOC101212225 [Cucumis sativus]
Csa3G894470	290.353	1032.96	1.8309	1.33e-08	2.18e-10	GO:0016020//membrane;GO:0016021//integral component of membrane;GO:0005886//plasma membrane	GO:0015175//neutral amino acid transmembrane transporter activity;GO:0015172//acidic amino acid transmembrane transporter activity;GO:0015171//amino acid transmembrane transporter activity	GO:0015810//aspartate transport;GO:0015711//organic anion transport;GO:0015801//aromatic amino acid transport;GO:0015804//neutral amino acid transport;GO:0015827//tryptophan transport	K14209//solute carrier family 36 (proton-coupled amino acid transporter);K04460//serine/threonine-protein phosphatase 5 [EC:3.1.3.16]	gi|645224526|ref|XP_008219153.1|//PREDICTED: amino acid permease 6-like [Prunus mume];gi|700205166|gb|KGN60299.1|//hypothetical protein Csa_3G894470 [Cucumis sativus]
Csa6G055360	525.19	16700.6	4.99092	5.04e-80	2.43e-83	NA	NA	GO:2000028//regulation of photoperiodism, flowering	K12124//GIGANTEA	gi|449446391|ref|XP_004140955.1|//PREDICTED: protein GIGANTEA-like isoform X2 [Cucumis sativus]
Csa7G420780	230.333	106.831	-1.10839	0.017767	0.00226129	NA	NA	NA	K16297//serine carboxypeptidase-like clade II [EC:3.4.16.-]	gi|449436345|ref|XP_004135953.1|//PREDICTED: serine carboxypeptidase-like 34 [Cucumis sativus]
Csa6G513450	237.84	535.045	1.16967	0.000104887	4.35e-06	NA	NA	NA	NA	gi|449433988|ref|XP_004134778.1|//PREDICTED: uncharacterized protein LOC101222925 [Cucumis sativus]
Csa1G045740	5803.05	2411.33	-1.26698	0.00397092	0.00034879	NA	NA	NA	K17710//pentatricopeptide repeat domain-containing protein 1	gi|449469490|ref|XP_004152453.1|//PREDICTED: pentatricopeptide repeat-containing protein At1g74850, chloroplastic isoform X1 [Cucumis sativus];gi|778657681|ref|XP_011651334.1|//PREDICTED: pentatricopeptide repeat-containing protein At1g74850, chloroplastic isoform X2 [Cucumis sativus]
BGI_novel_G000746	75.495	31.2747	-1.27138	0.0227167	0.00309584	NA	NA	NA	K13418//somatic embryogenesis receptor kinase 1 [EC:2.7.10.1 2.7.11.1];K13416//brassinosteroid insensitive 1-associated receptor kinase 1 [EC:2.7.10.1 2.7.11.1]	gi|659110444|ref|XP_008455226.1|//PREDICTED: BRASSINOSTEROID INSENSITIVE 1-associated receptor kinase 1-like isoform X1 [Cucumis melo]
Csa6G504440	37.019	242.805	2.71346	0.000545375	3.07e-05	NA	GO:0000166//nucleotide binding	NA	K08900//mitochondrial chaperone BCS1	gi|700193659|gb|KGN48863.1|//hypothetical protein Csa_6G504440 [Cucumis sativus]
Csa2G420470	34.1034	1.40477	-4.60152	8.97e-07	2.07e-08	NA	NA	NA	NA	gi|778673527|ref|XP_011650013.1|//PREDICTED: uncharacterized protein LOC105434691 [Cucumis sativus]
BGI_novel_G000204	25.131	133.578	2.41014	0.0114952	0.00130031	NA	NA	NA	NA	gi|778676786|ref|XP_011650662.1|//PREDICTED: uncharacterized protein LOC105434808 [Cucumis sativus]
Csa2G100000	19.6037	2.19769	-3.15707	0.00227823	0.000176745	NA	NA	NA	K19642//D-galacturonate reductase [EC:1.1.1.365]	gi|778668144|ref|XP_004138986.2|//PREDICTED: D-galacturonate reductase-like [Cucumis sativus]
Csa6G361290	197.072	512.812	1.37971	0.000880084	5.47e-05	GO:0016020//membrane;GO:0044464//cell part	GO:0005215//transporter activity	GO:0006810//transport	K05387//glutamate receptor, ionotropic, plant	gi|700192363|gb|KGN47567.1|//hypothetical protein Csa_6G361290 [Cucumis sativus];gi|449453069|ref|XP_004144281.1|//PREDICTED: glutamate receptor 2.7 [Cucumis sativus]
Csa2G416810	8.67243	1.39185	-2.63943	0.0322596	0.00492919	NA	NA	NA	NA	gi|700208123|gb|KGN63242.1|//hypothetical protein Csa_2G416810 [Cucumis sativus]
Csa2G139860	546.423	4236.44	2.95476	0.0128919	0.00150362	GO:0016021//integral component of membrane	GO:0016705//oxidoreductase activity, acting on paired donors, with incorporation or reduction of molecular oxygen;GO:0020037//heme binding;GO:0005506//iron ion binding;GO:0008270//zinc ion binding;GO:0004497//monooxygenase activity	GO:0055114//oxidation-reduction process	K10717//cytokinin trans-hydroxylase;K03452//magnesium/proton exchanger;K10683//BRCA1-associated RING domain protein 1;K11000//callose synthase [EC:2.4.1.-]	gi|778668469|ref|XP_004139011.2|//PREDICTED: cytochrome P450 714C2-like [Cucumis sativus];gi|359477907|ref|XP_002270439.2|//PREDICTED: pentatricopeptide repeat-containing protein At1g04840 [Vitis vinifera];gi|700206365|gb|KGN61484.1|//hypothetical protein Csa_2G139860 [Cucumis sativus]
Csa7G072820	469.806	200.392	-1.22924	0.0464136	0.00797028	NA	NA	NA	K07977//Arf/Sar family, other	gi|778730201|ref|XP_011659724.1|//PREDICTED: ADP-ribosylation factor 1-like [Cucumis sativus]
Csa3G118090	1828.78	844.687	-1.11439	0.0322043	0.00491609	NA	NA	NA	K01802//peptidylprolyl isomerase [EC:5.2.1.8]	gi|449431986|ref|XP_004133781.1|//PREDICTED: peptidyl-prolyl cis-trans isomerase FKBP20-2, chloroplastic [Cucumis sativus]
Csa3G183920	346.037	923.891	1.4168	0.0085592	0.000905134	GO:0031224//intrinsic component of membrane	GO:0046914//transition metal ion binding;GO:0003824//catalytic activity	GO:0006631//fatty acid metabolic process	K15746//beta-carotene 3-hydroxylase [EC:1.14.13.129]	gi|449445997|ref|XP_004140758.1|//PREDICTED: beta-carotene hydroxylase 2, chloroplastic-like [Cucumis sativus]
Csa7G452040	50.2945	6.98375	-2.84833	0.00115594	7.59e-05	NA	GO:0046983//protein dimerization activity	NA	K10863//aprataxin [EC:3.-.-.-];K12126//phytochrome-interacting factor 3	gi|449448090|ref|XP_004141799.1|//PREDICTED: transcription factor bHLH87 [Cucumis sativus]
Csa1G033260	14.2985	81.7119	2.51469	0.00170592	0.000121828	NA	NA	NA	K02183//calmodulin	gi|449439625|ref|XP_004137586.1|//PREDICTED: probable calcium-binding protein CML47 [Cucumis sativus]
Csa3G848300	12658.2	4676.22	-1.43666	9.04e-06	2.63e-07	NA	GO:0016832//aldehyde-lyase activity;GO:0050662//coenzyme binding;GO:0016491//oxidoreductase activity	GO:0044281//small molecule metabolic process	K15403//fatty acid omega-hydroxy dehydrogenase [EC:1.1.-.-]	gi|449458173|ref|XP_004146822.1|//PREDICTED: protein HOTHEAD [Cucumis sativus]
Csa1G574230	16.7633	89.9312	2.42351	6.74e-05	2.59e-06	NA	GO:0016407//acetyltransferase activity	NA	NA	gi|449435756|ref|XP_004135660.1|//PREDICTED: uncharacterized protein LOC101218036 [Cucumis sativus]
Csa3G611340	924.051	405.795	-1.18722	4.54e-07	9.58e-09	NA	GO:0016831//carboxy-lyase activity;GO:0048037//cofactor binding;GO:0016740//transferase activity;GO:0030170//pyridoxal phosphate binding	GO:0019752//carboxylic acid metabolic process;GO:0006520//cellular amino acid metabolic process	K01592//tyrosine decarboxylase [EC:4.1.1.25]	gi|700203176|gb|KGN58309.1|//hypothetical protein Csa_3G611340 [Cucumis sativus];gi|823125398|ref|XP_012484102.1|//PREDICTED: tyrosine decarboxylase 1-like [Gossypium raimondii];gi|568851494|ref|XP_006479426.1|//PREDICTED: tyrosine decarboxylase 1 [Citrus sinensis]
Csa4G268020	4274.5	2136.43	-1.00055	0.0303043	0.00453265	GO:0009507//chloroplast	GO:0003723//RNA binding	GO:0006353//DNA-templated transcription, termination;GO:0006355//regulation of transcription, DNA-templated	NA	gi|778692749|ref|XP_004149639.2|//PREDICTED: uncharacterized protein LOC101216754 [Cucumis sativus];gi|700198860|gb|KGN54018.1|//hypothetical protein Csa_4G268020 [Cucumis sativus]
Csa3G891650	796.448	370.124	-1.10557	0.00119149	7.89e-05	NA	NA	NA	K01755//argininosuccinate lyase [EC:4.3.2.1]	gi|449436950|ref|XP_004136255.1|//PREDICTED: argininosuccinate lyase, chloroplastic [Cucumis sativus]
Csa3G840960	169.9	368.356	1.11642	7.95e-05	3.14e-06	NA	GO:0046872//metal ion binding	NA	K10615//E3 ubiquitin-protein ligase HERC4 [EC:2.3.2.26]	gi|700204588|gb|KGN59721.1|//hypothetical protein Csa_3G840960 [Cucumis sativus]
Csa1G535800	186.497	500.473	1.42414	0.00345145	0.000292025	NA	NA	NA	NA	gi|449475108|ref|XP_004154377.1|//PREDICTED: uncharacterized protein LOC101217326 [Cucumis sativus]
Csa4G623380	6983.76	2589.57	-1.43129	0.00025433	1.23e-05	GO:0030529//intracellular ribonucleoprotein complex;GO:0009532//plastid stroma	GO:0005198//structural molecule activity	GO:0010467//gene expression;GO:0003006//developmental process involved in reproduction	K02871//large subunit ribosomal protein L13	gi|449456559|ref|XP_004146016.1|//PREDICTED: 50S ribosomal protein L13, chloroplastic [Cucumis sativus]
Csa2G249810	157.857	17.0238	-3.21299	4.5e-05	1.65e-06	NA	NA	NA	NA	gi|449464716|ref|XP_004150075.1|//PREDICTED: embryogenic cell protein 40 [Cucumis sativus]
Csa5G054570	112.108	1.71946	-6.02679	5.58e-11	6.53e-13	NA	GO:0003824//catalytic activity;GO:0016491//oxidoreductase activity	GO:0008152//metabolic process;GO:0055114//oxidation-reduction process	K00059//3-oxoacyl-[acyl-carrier protein] reductase [EC:1.1.1.100];K09841//xanthoxin dehydrogenase [EC:1.1.1.288]	gi|778708164|ref|XP_011656134.1|//PREDICTED: NADPH-dependent pterin aldehyde reductase-like [Cucumis sativus]
Csa7G352500	86.8377	28.1279	-1.62632	0.0441017	0.00738639	GO:0016021//integral component of membrane	NA	NA	NA	gi|778727057|ref|XP_004149783.2|//PREDICTED: membrane protein of ER body 2-like [Cucumis sativus]
Csa6G106800	66.961	281.016	2.06926	2.64e-06	6.71e-08	NA	GO:0046872//metal ion binding	NA	K16465//centrin-1;K12893//splicing factor, arginine/serine-rich 4/5/6;K02183//calmodulin	gi|449445489|ref|XP_004140505.1|//PREDICTED: calcium-binding protein KIC [Cucumis sativus]
Csa1G652260	1590.49	610.396	-1.38165	9.98e-05	4.11e-06	GO:0044424//intracellular part	GO:0003747//translation release factor activity	GO:0006412//translation	K02836//peptide chain release factor 2	gi|778664048|ref|XP_011660205.1|//PREDICTED: peptide chain release factor PrfB1, chloroplastic isoform X5 [Cucumis sativus];gi|700211547|gb|KGN66643.1|//hypothetical protein Csa_1G652260 [Cucumis sativus]
Csa2G298330	1.34857	47.8236	5.14823	1.09e-07	2.03e-09	NA	GO:0016829//lyase activity	NA	K12742//isoprene synthase [EC:4.2.3.27];K18108//(-)-alpha-terpineol synthase [EC:4.2.3.111];K07385//1,8-cineole synthase [EC:4.2.3.108]	gi|778670167|ref|XP_011649389.1|//PREDICTED: terpene synthase 10-like [Cucumis sativus]
Csa6G427980	2014.17	974.862	-1.04691	0.00420946	0.000376724	NA	GO:0016829//lyase activity;GO:0016783//sulfurtransferase activity;GO:0048037//cofactor binding;GO:0030170//pyridoxal phosphate binding;GO:0031071//cysteine desulfurase activity	GO:0006534//cysteine metabolic process;GO:0000096//sulfur amino acid metabolic process	K11717//cysteine desulfurase / selenocysteine lyase [EC:2.8.1.7 4.4.1.16]	gi|778716806|ref|XP_004140178.2|//PREDICTED: cysteine desulfurase 1, chloroplastic [Cucumis sativus]
BGI_novel_G000455	87.0086	1.04797	-6.37549	4.29e-14	3.78e-16	NA	GO:0005524//ATP binding;GO:0004386//helicase activity;GO:0003676//nucleic acid binding	NA	K14442//ATP-dependent RNA helicase DHX36 [EC:3.6.4.13]	gi|778701669|ref|XP_011655064.1|//PREDICTED: putative ATP-dependent RNA helicase DHX30 [Cucumis sativus]
BGI_novel_G000100	8.09901	219.807	4.76235	6.24e-07	1.36e-08	NA	NA	NA	NA	gi|778662264|ref|XP_004135768.2|//PREDICTED: uncharacterized protein LOC101205246 isoform X2 [Cucumis sativus]
BGI_novel_G000485	34.9631	4.95338	-2.81935	0.00028577	1.42e-05	NA	NA	NA	K07478//putative ATPase	gi|659111306|ref|XP_008455685.1|//PREDICTED: uncharacterized protein LOC103495801 [Cucumis melo]
Csa1G397130	43.724	272.326	2.63884	0.00351151	0.000299019	NA	NA	NA	K14484//auxin-responsive protein IAA	gi|700210287|gb|KGN65383.1|//hypothetical protein Csa_1G397130 [Cucumis sativus];gi|449464280|ref|XP_004149857.1|//PREDICTED: auxin-induced protein AUX22-like [Cucumis sativus]
Csa5G642150	712.873	1586.23	1.15388	0.0104064	0.00114658	GO:0016021//integral component of membrane	GO:0005524//ATP binding;GO:0032559//adenyl ribonucleotide binding;GO:0004672//protein kinase activity;GO:0004702//receptor signaling protein serine/threonine kinase activity	GO:0006464//cellular protein modification process;GO:0006468//protein phosphorylation	K04733//interleukin-1 receptor-associated kinase 4 [EC:2.7.11.1];K10691//E3 ubiquitin-protein ligase UBR4 [EC:2.3.2.27];K04730//interleukin-1 receptor-associated kinase 1 [EC:2.7.11.1]	gi|449447442|ref|XP_004141477.1|//PREDICTED: probable leucine-rich repeat receptor-like serine/threonine-protein kinase At5g15730 [Cucumis sativus]
Csa3G119780	16.325	64.9409	1.99204	0.023297	0.00320239	NA	NA	NA	K18810//cyclin D1/2/4, plant;K05747//Wiskott-Aldrich syndrome protein	gi|449432070|ref|XP_004133823.1|//PREDICTED: uncharacterized protein LOC101212280 [Cucumis sativus]
Csa3G848200	2461.39	1086.02	-1.18042	0.0113101	0.00127218	NA	NA	NA	K18121//glyoxylate/succinic semialdehyde reductase [EC:1.1.1.79 1.1.1.-]	gi|449458161|ref|XP_004146816.1|//PREDICTED: glyoxylate/succinic semialdehyde reductase 2, chloroplastic isoform X1 [Cucumis sativus]
Csa6G492230	19.9148	213.449	3.42198	1e-06	2.37e-08	NA	NA	NA	K00517;K13260//isoflavone 2'-hydroxylase [EC:1.14.13.89]	gi|778718513|ref|XP_011657880.1|//PREDICTED: cytochrome P450 81E8 [Cucumis sativus]
Csa5G594470	18.0111	177.458	3.30052	8.23e-06	2.35e-07	NA	NA	NA	K00517;K00512//steroid 17alpha-monooxygenase / 17alpha-hydroxyprogesterone aldolase [EC:1.14.14.19 4.1.2.30]	gi|700196558|gb|KGN51735.1|//hypothetical protein Csa_5G594470 [Cucumis sativus];gi|778704855|ref|XP_004135281.2|//PREDICTED: cytochrome P450 71B2-like isoform X1 [Cucumis sativus]
Csa2G369140	6.60674	57.8564	3.13047	0.00227817	0.000176351	NA	NA	NA	NA	gi|700207593|gb|KGN62712.1|//hypothetical protein Csa_2G369140 [Cucumis sativus]
Csa6G500590	191.227	475.309	1.31358	0.000660488	3.86e-05	NA	NA	NA	NA	gi|449451461|ref|XP_004143480.1|//PREDICTED: uncharacterized protein LOC101212321 [Cucumis sativus]
Csa6G081450	834.523	3175.15	1.9278	6.73e-07	1.49e-08	GO:0044464//cell part;GO:0005622//intracellular	GO:0046914//transition metal ion binding;GO:0008270//zinc ion binding	NA	K12135//zinc finger protein CONSTANS;K17925//sorting nexin-13;K19720//collagen, type III, alpha	gi|778711409|ref|XP_011656726.1|//PREDICTED: B-box zinc finger protein 24-like isoform X2 [Cucumis sativus];gi|700191100|gb|KGN46304.1|//hypothetical protein Csa_6G081450 [Cucumis sativus]
Csa2G369740	174.609	1085.93	2.63674	0.000365869	1.9e-05	GO:0016020//membrane	NA	NA	K08695//anthocyanidin reductase [EC:1.3.1.77];K15272//solute carrier family 35 (UDP-sugar transporter), member A1/2/3	gi|449469825|ref|XP_004152619.1|//PREDICTED: purine permease 3-like [Cucumis sativus]
Csa1G378520	34.4188	2.14078	-4.00698	5.63e-05	2.11e-06	GO:0031224//intrinsic component of membrane	GO:0015291//secondary active transmembrane transporter activity	GO:0015698//inorganic anion transport	K17471//sulfate transporter 3	gi|778660546|ref|XP_011656421.1|//PREDICTED: probable sulfate transporter 3.5 [Cucumis sativus]
BGI_novel_G000326	205.397	490.411	1.25558	0.0173031	0.00218476	NA	GO:0000166//nucleotide binding	NA	K10406//kinesin family member C2/C3	gi|778689364|ref|XP_011652945.1|//PREDICTED: kinesin-4 isoform X2 [Cucumis sativus]
Csa2G326500	50.4373	17.3786	-1.53717	0.0417433	0.00691091	NA	GO:0032561//guanyl ribonucleotide binding	GO:0006810//transport;GO:0035556//intracellular signal transduction	K07910//Ras-related protein Rab-18	gi|449465314|ref|XP_004150373.1|//PREDICTED: ras-related protein RABC2a-like [Cucumis sativus]
Csa6G504450	38.088	160.71	2.07705	1.4e-06	3.37e-08	NA	GO:0016462//pyrophosphatase activity;GO:0032559//adenyl ribonucleotide binding	NA	K08900//mitochondrial chaperone BCS1	gi|778719538|ref|XP_004150005.2|//PREDICTED: probable mitochondrial chaperone bcs1 [Cucumis sativus]
Csa1G008560	367.294	139.078	-1.40104	0.0125481	0.00145567	GO:0016021//integral component of membrane	GO:0005215//transporter activity	GO:0006810//transport	K14638//solute carrier family 15 (peptide/histidine transporter), member 3/4	gi|700208554|gb|KGN63650.1|//hypothetical protein Csa_1G008560 [Cucumis sativus]
Csa4G310210	4.93685	22.8492	2.21048	0.0449357	0.00761696	NA	NA	NA	NA	gi|778693820|ref|XP_011653700.1|//PREDICTED: trihelix transcription factor GT-3b isoform X2 [Cucumis sativus]
Csa3G207350	135.139	498.51	1.88318	2.62e-09	3.88e-11	NA	GO:0005524//ATP binding;GO:0032559//adenyl ribonucleotide binding;GO:0017111//nucleoside-triphosphatase activity;GO:0003676//nucleic acid binding	NA	K10875//DNA repair and recombination protein RAD54 and RAD54-like protein [EC:3.6.4.-]	gi|449445882|ref|XP_004140701.1|//PREDICTED: protein CHROMATIN REMODELING 25 [Cucumis sativus]
Csa6G042990	767.701	145.054	-2.40395	5.89e-06	1.62e-07	NA	NA	GO:0006351//transcription, DNA-templated	NA	gi|778710345|ref|XP_011656564.1|//PREDICTED: trihelix transcription factor GT-2-like [Cucumis sativus]
Csa6G014830	833.504	175.215	-2.25006	1.87e-07	3.68e-09	NA	NA	NA	NA	gi|449441220|ref|XP_004138380.1|//PREDICTED: glycine-rich cell wall structural protein 1.8-like [Cucumis sativus]
Csa5G021320	1428.32	699.069	-1.03081	3.9e-05	1.41e-06	NA	GO:0004725//protein tyrosine phosphatase activity	GO:0035335//peptidyl-tyrosine dephosphorylation	K14399//polyribonucleotide 5'-hydroxyl-kinase [EC:2.7.1.78];K00133//aspartate-semialdehyde dehydrogenase [EC:1.2.1.11]	gi|449449018|ref|XP_004142262.1|//PREDICTED: sec14 cytosolic factor-like [Cucumis sativus]
Csa3G017020	253.238	83.5359	-1.60002	0.0176512	0.00223722	NA	GO:0016160//amylase activity;GO:0043167//ion binding	GO:0005976//polysaccharide metabolic process	K01177//beta-amylase [EC:3.2.1.2]	gi|449459060|ref|XP_004147264.1|//PREDICTED: beta-amylase 3, chloroplastic [Cucumis sativus]
Csa5G146200	694.393	24.7757	-4.80876	2.79e-17	1.91e-19	GO:0016020//membrane;GO:0044459//plasma membrane part;GO:0016021//integral component of membrane	GO:0015563//uptake transmembrane transporter activity;GO:0005372//water transmembrane transporter activity;GO:0015103//inorganic anion transmembrane transporter activity;GO:0005215//transporter activity	GO:0006810//transport;GO:0034220//ion transmembrane transport;GO:0015698//inorganic anion transport;GO:0010036//response to boron-containing substance	K09874//aquaporin NIP	gi|449456462|ref|XP_004145968.1|//PREDICTED: probable aquaporin NIP5-1 [Cucumis sativus]
Csa7G291720	107.618	222.166	1.04571	0.0250362	0.00350598	NA	GO:0016301//kinase activity	GO:0016310//phosphorylation;GO:0006796//phosphate-containing compound metabolic process	K14156//choline/ethanolamine kinase [EC:2.7.1.32 2.7.1.82]	gi|778726472|ref|XP_011659104.1|//PREDICTED: probable choline kinase 1 isoform X1 [Cucumis sativus];gi|449443853|ref|XP_004139690.1|//PREDICTED: probable choline kinase 1 isoform X2 [Cucumis sativus]
Csa6G410090	511.173	2123.08	2.05427	1.28e-16	9.3e-19	NA	NA	NA	NA	gi|778716219|ref|XP_004140224.2|//PREDICTED: protein YLS3-like [Cucumis sativus];gi|700192703|gb|KGN47907.1|//hypothetical protein Csa_6G410620 [Cucumis sativus]
Csa3G778250	118.036	7.78281	-3.92279	5.69e-11	6.69e-13	NA	NA	NA	K13070//momilactone-A synthase [EC:1.1.1.295];K09841//xanthoxin dehydrogenase [EC:1.1.1.288]	gi|700204035|gb|KGN59168.1|//hypothetical protein Csa_3G778250 [Cucumis sativus]
Csa6G454310	5815.87	2308.54	-1.33302	0.00374833	0.000322559	NA	NA	NA	K17800//LETM1 and EF-hand domain-containing protein 1, mitochondrial;K07897//Ras-related protein Rab-7A	gi|449451167|ref|XP_004143333.1|//PREDICTED: uncharacterized protein LOC101216170 [Cucumis sativus]
Csa6G423480	1.90999	13.8684	2.86017	0.0218598	0.00294222	NA	GO:0016641//oxidoreductase activity, acting on the CH-NH2 group of donors, oxygen as acceptor;GO:0046914//transition metal ion binding;GO:0048037//cofactor binding	GO:0006807//nitrogen compound metabolic process	K00276//primary-amine oxidase [EC:1.4.3.21]	gi|449444991|ref|XP_004140257.1|//PREDICTED: primary amine oxidase [Cucumis sativus]
Csa4G083610	353.194	39.244	-3.16992	3.44e-19	2.02e-21	NA	NA	NA	NA	gi|449438891|ref|XP_004137221.1|//PREDICTED: protein trichome birefringence-like 41 [Cucumis sativus]
Csa3G009520	65.8946	154.918	1.23327	0.00163213	0.000115458	NA	NA	NA	NA	gi|449462025|ref|XP_004148742.1|//PREDICTED: uncharacterized protein LOC101206077 [Cucumis sativus]
Csa5G606310	19.8557	199.782	3.3308	0.000768902	4.63e-05	NA	NA	NA	K02437//glycine cleavage system H protein;K13126//polyadenylate-binding protein;K00162//pyruvate dehydrogenase E1 component beta subunit [EC:1.2.4.1];K05941//glutathione gamma-glutamylcysteinyltransferase [EC:2.3.2.15]	gi|449434768|ref|XP_004135168.1|//PREDICTED: NAC transcription factor 29-like [Cucumis sativus]
Csa3G182790	895.404	181.456	-2.30292	0.000817844	4.99e-05	GO:0016021//integral component of membrane	NA	GO:0055085//transmembrane transport	NA	gi|700202261|gb|KGN57394.1|//hypothetical protein Csa_3G182790 [Cucumis sativus];gi|449446019|ref|XP_004140769.1|//PREDICTED: putative transporter arsB [Cucumis sativus]
Csa5G589910	649.768	4383.74	2.75417	9.16e-26	3.57e-28	NA	NA	NA	K17616//CTD small phosphatase-like protein 2 [EC:3.1.3.-];K01228//mannosyl-oligosaccharide glucosidase [EC:3.2.1.106]	gi|449435073|ref|XP_004135320.1|//PREDICTED: REF/SRPP-like protein At1g67360 [Cucumis sativus]
Csa4G628340	138.11	296.563	1.10252	0.00145755	9.99e-05	NA	NA	NA	K19475//WAS/WASL-interacting protein	gi|778695778|ref|XP_004146098.2|//PREDICTED: uncharacterized protein LOC101205113 [Cucumis sativus]
Csa4G431960	19.5619	189.95	3.2795	8.83e-13	8.59e-15	NA	NA	NA	NA	gi|778694743|ref|XP_011653858.1|//PREDICTED: sigma factor binding protein 2, chloroplastic-like [Cucumis sativus]
Csa1G458990	2105.69	997.883	-1.07735	0.00619417	0.000609693	NA	GO:0070011//peptidase activity, acting on L-amino acid peptides;GO:0008236//serine-type peptidase activity	GO:0006508//proteolysis;GO:0019538//protein metabolic process	K01802//peptidylprolyl isomerase [EC:5.2.1.8]	gi|449459336|ref|XP_004147402.1|//PREDICTED: carboxyl-terminal-processing peptidase 1, chloroplastic [Cucumis sativus]
Csa5G167130	514.585	1297.22	1.33394	0.00115684	7.6e-05	NA	NA	NA	NA	gi|778700304|ref|XP_011654853.1|//PREDICTED: oleosin 1-like [Cucumis sativus]
Csa2G249260	196.651	462.419	1.23356	0.0010397	6.68e-05	NA	GO:0003677//DNA binding	GO:0006351//transcription, DNA-templated	K09060//plant G-box-binding factor	gi|778669403|ref|XP_011649241.1|//PREDICTED: ocs element-binding factor 1-like [Cucumis sativus]
Csa3G180240	852.719	328.095	-1.37796	0.000640525	3.71e-05	NA	NA	NA	NA	gi|449446073|ref|XP_004140796.1|//PREDICTED: uncharacterized protein LOC101221214 [Cucumis sativus]
Csa6G406020	1194.88	435.684	-1.45551	4.53e-07	9.53e-09	GO:0016021//integral component of membrane	NA	NA	K15015//solute carrier family 32 (vesicular inhibitory amino acid transporter)	gi|590565337|ref|XP_007009920.1|//Transmembrane amino acid transporter family protein isoform 3 [Theobroma cacao];gi|700192635|gb|KGN47839.1|//hypothetical protein Csa_6G406020 [Cucumis sativus]
Csa3G003480	163.063	427.458	1.39035	0.000618376	3.57e-05	NA	NA	NA	NA	gi|449456923|ref|XP_004146198.1|//PREDICTED: F-box/kelch-repeat protein SKIP25 [Cucumis sativus]
Csa1G171020	117.975	246.248	1.06164	0.0132428	0.0015573	NA	NA	NA	K17790//mitochondrial import inner membrane translocase subunit TIM22	gi|778659583|ref|XP_004139510.2|//PREDICTED: uncharacterized protein LOC101211584 isoform X1 [Cucumis sativus]
Csa4G571770	3736.67	1819.28	-1.03838	0.00245579	0.000193592	NA	GO:0016740//transferase activity	NA	K00847//fructokinase [EC:2.7.1.4]	gi|778695160|ref|XP_004144690.2|//PREDICTED: fructokinase-like 2, chloroplastic [Cucumis sativus]
BGI_novel_G000215	158.455	354.546	1.1619	0.00555885	0.0005319	GO:0016021//integral component of membrane	NA	NA	K06119//sulfoquinovosyltransferase [EC:2.4.1.-]	gi|449432737|ref|XP_004134155.1|//PREDICTED: transmembrane protein 64-like [Cucumis sativus]
Csa3G875430	31540.1	15335.9	-1.04027	0.00672035	0.000673782	GO:0009535//chloroplast thylakoid membrane	GO:0009055//electron carrier activity;GO:0005507//copper ion binding	GO:0055114//oxidation-reduction process	K02638//plastocyanin	gi|449437172|ref|XP_004136366.1|//PREDICTED: plastocyanin [Cucumis sativus]
Csa5G167170	111.035	297.947	1.42404	0.0031311	0.000258136	NA	NA	NA	K13484//5-hydroxyisourate hydrolase / 2-oxo-4-hydroxy-4-carboxy-5-ureidoimidazoline decarboxylase [EC:3.5.2.17 4.1.1.97];K04077//chaperonin GroEL;K15601//lysine-specific demethylase 3 [EC:1.14.11.-];K06662//cell cycle checkpoint protein	gi|449451976|ref|XP_004143736.1|//PREDICTED: uncharacterized protein LOC101216242 [Cucumis sativus]
Csa4G496780	1056.08	343.925	-1.61855	3.3e-06	8.57e-08	NA	NA	NA	K03671//thioredoxin 1	gi|700199630|gb|KGN54788.1|//hypothetical protein Csa_4G496780 [Cucumis sativus]
Csa6G117710	69.0482	181.462	1.39399	0.0304484	0.0045674	NA	NA	NA	K00021//hydroxymethylglutaryl-CoA reductase (NADPH) [EC:1.1.1.34]	gi|700191436|gb|KGN46640.1|//hypothetical protein Csa_6G117710 [Cucumis sativus]
Csa3G002860	406.633	2968.94	2.86815	0.0216665	0.00291098	NA	NA	NA	K13422//transcription factor MYC2	gi|778674792|ref|XP_004146202.2|//PREDICTED: transcription factor MYC3-like isoform X2 [Cucumis sativus]
Csa4G638510	146.538	458.087	1.64434	0.00391878	0.000343077	NA	NA	NA	K09422//myb proto-oncogene protein, plant	gi|449446967|ref|XP_004141241.1|//PREDICTED: transcriptional activator Myb-like [Cucumis sativus]
Csa7G039780	60.4184	1.14268	-5.7245	3.01e-10	3.91e-12	NA	GO:0008168//methyltransferase activity	NA	K13262//isoflavone-7-O-methyltransferase [EC:2.1.1.150];K16040//trans-resveratrol di-O-methyltransferase [EC:2.1.1.240];K13259//2,7,4'-trihydroxyisoflavanone 4'-O-methyltransferase / isoflavone 4'-O-methyltransferase [EC:2.1.1.212 2.1.1.46]	gi|778723658|ref|XP_011658687.1|//PREDICTED: trans-resveratrol di-O-methyltransferase-like [Cucumis sativus]
BGI_novel_G000568	242.933	995.1	2.03428	2.93e-07	6.02e-09	GO:0016459//myosin complex	GO:0003779//actin binding;GO:0005524//ATP binding;GO:0003774//motor activity	NA	K10357//myosin V	gi|645227560|ref|XP_008220579.1|//PREDICTED: myosin-15 [Prunus mume]
Csa1G046820	39.9399	99.3574	1.3148	0.0141532	0.00169584	NA	NA	NA	K09422//myb proto-oncogene protein, plant	gi|778657875|ref|XP_004152489.2|//PREDICTED: transcription factor MYB86-like [Cucumis sativus]
Csa4G050270	49.8387	12.5248	-1.99248	0.00533784	0.000504583	NA	NA	GO:0006810//transport	NA	gi|449457682|ref|XP_004146577.1|//PREDICTED: cation/H(+) antiporter 18-like [Cucumis sativus]
Csa6G421660	1.67181	99.5976	5.89663	1.32e-10	1.64e-12	NA	NA	NA	K09286//EREBP-like factor	gi|449444731|ref|XP_004140127.1|//PREDICTED: ethylene-responsive transcription factor 3-like [Cucumis sativus]
Csa1G374520	176.198	80.5522	-1.1292	0.00353167	0.000301193	GO:0016021//integral component of membrane	GO:0008271//secondary active sulfate transmembrane transporter activity	GO:1902358//sulfate transmembrane transport	K17471//sulfate transporter 3	gi|700210266|gb|KGN65362.1|//hypothetical protein Csa_1G374520 [Cucumis sativus]
Csa6G401380	1622	753.795	-1.10553	0.019624	0.00257514	NA	GO:0015036//disulfide oxidoreductase activity	GO:0019725//cellular homeostasis;GO:0018904//ether metabolic process	K03671//thioredoxin 1	gi|449458067|ref|XP_004146769.1|//PREDICTED: thioredoxin-like protein CITRX, chloroplastic [Cucumis sativus]
Csa7G430770	936.503	401.202	-1.22295	0.00869977	0.000922094	GO:0009535//chloroplast thylakoid membrane	GO:0016787//hydrolase activity;GO:0005524//ATP binding;GO:0032559//adenyl ribonucleotide binding	NA	NA	gi|449436220|ref|XP_004135891.1|//PREDICTED: ribulose bisphosphate carboxylase/oxygenase activase, chloroplastic [Cucumis sativus]
Csa2G264040	57.8351	152.687	1.40056	0.00417424	0.000372879	NA	GO:0016879//ligase activity, forming carbon-nitrogen bonds;GO:0016884//carbon-nitrogen ligase activity, with glutamine as amido-N-donor	NA	K01426//amidase [EC:3.5.1.4]	gi|778669661|ref|XP_004147024.2|//PREDICTED: putative amidase C869.01 isoform X1 [Cucumis sativus]
Csa6G147530	30642.4	13174.2	-1.21781	0.0128206	0.00149345	NA	NA	NA	K04077//chaperonin GroEL	gi|449456032|ref|XP_004145754.1|//PREDICTED: ruBisCO large subunit-binding protein subunit alpha [Cucumis sativus]
BGI_novel_G000198	143.777	983.567	2.77419	3.74e-05	1.35e-06	GO:0005737//cytoplasm	GO:0008409//5'-3' exonuclease activity;GO:0008408//3'-5' exonuclease activity;GO:0003677//DNA binding;GO:0003887//DNA-directed DNA polymerase activity	GO:0071897//DNA biosynthetic process;GO:0090305//nucleic acid phosphodiester bond hydrolysis;GO:0006261//DNA-dependent DNA replication	K02335//DNA polymerase I [EC:2.7.7.7]	gi|778676130|ref|XP_004152920.2|//PREDICTED: DNA polymerase I B, chloroplastic/mitochondrial [Cucumis sativus]
Csa1G522000	1353.25	3556.08	1.39385	0.00202613	0.000151526	NA	GO:0008422//beta-glucosidase activity;GO:0043167//ion binding	GO:0044238//primary metabolic process	K15429//tRNA (guanine37-N1)-methyltransferase [EC:2.1.1.228];K19619//tyrosyl-DNA phosphodiesterase 2 [EC:3.1.4.-];K13098//RNA-binding protein FUS	gi|778661465|ref|XP_011658156.1|//PREDICTED: glucan endo-1,3-beta-glucosidase [Cucumis sativus]
Csa7G453520	9590.43	4673.91	-1.03697	0.00527377	0.000497765	NA	GO:0005524//ATP binding;GO:0004222//metalloendopeptidase activity	GO:0006508//proteolysis	K03798//cell division protease FtsH [EC:3.4.24.-]	gi|700190367|gb|KGN45600.1|//hypothetical protein Csa_7G453520 [Cucumis sativus];gi|694325220|ref|XP_009353567.1|//PREDICTED: ATP-dependent zinc metalloprotease FtsH [Pyrus x bretschneideri]
Csa3G841990	193.954	19.5998	-3.3068	3.95e-06	1.04e-07	NA	NA	NA	NA	gi|778685971|ref|XP_011652310.1|//PREDICTED: protein GAST1 [Cucumis sativus]
Csa5G579020	53.2238	10.7747	-2.30442	0.000794707	4.83e-05	NA	NA	NA	NA	gi|778704228|ref|XP_011655498.1|//PREDICTED: putative GEM-like protein 8 [Cucumis sativus]
Csa3G646510	276.314	19.0682	-3.85707	1.16e-11	1.27e-13	NA	NA	NA	K14488//SAUR family protein	gi|778682476|ref|XP_011651720.1|//PREDICTED: uncharacterized protein LOC101214812 [Cucumis sativus]
Csa4G645260	846.305	219.013	-1.95016	6.86e-05	2.65e-06	GO:0031224//intrinsic component of membrane	NA	NA	K14207//solute carrier family 38 (sodium-coupled neutral amino acid transporter), member 2	gi|449447087|ref|XP_004141301.1|//PREDICTED: sodium-coupled neutral amino acid transporter 2-like [Cucumis sativus]
Csa5G517150	14.3909	94.5912	2.71655	0.0078083	0.000807302	NA	GO:0000166//nucleotide binding;GO:0004672//protein kinase activity	NA	K04733//interleukin-1 receptor-associated kinase 4 [EC:2.7.11.1]	gi|449450173|ref|XP_004142838.1|//PREDICTED: protein kinase APK1B, chloroplastic-like [Cucumis sativus]
Csa1G704090	817.889	388.353	-1.07453	0.00505653	0.000473852	GO:0016021//integral component of membrane	NA	NA	NA	gi|568828222|ref|XP_006468443.1|//PREDICTED: transmembrane protein 56-B [Citrus sinensis];gi|778664572|ref|XP_011660315.1|//PREDICTED: transmembrane protein 56-B [Cucumis sativus]
Csa5G606390	104.728	929.247	3.14942	2.6e-05	8.97e-07	GO:0016021//integral component of membrane	NA	NA	K14514//ethylene-insensitive protein 3	gi|778705485|ref|XP_011655693.1|//PREDICTED: phosphate transporter PHO1 homolog 3-like [Cucumis sativus];gi|590699805|ref|XP_007046013.1|//EXS (ERD1/XPR1/SYG1) family protein [Theobroma cacao]
Csa3G078800	5769.82	2228.76	-1.37229	0.00899204	0.000957402	GO:0009941//chloroplast envelope	NA	GO:0006772//thiamine metabolic process	K03146//thiamine thiazole synthase	gi|449470423|ref|XP_004152916.1|//PREDICTED: thiamine thiazole synthase, chloroplastic [Cucumis sativus]
Csa1G145960	415.896	2234.97	2.42596	6.92e-23	3.3e-25	GO:0089701//U2AF	GO:0003723//RNA binding;GO:0046872//metal ion binding;GO:0000166//nucleotide binding;GO:0003676//nucleic acid binding	GO:0000398//mRNA splicing, via spliceosome	K12836//splicing factor U2AF 35 kDa subunit	gi|449443402|ref|XP_004139466.1|//PREDICTED: splicing factor U2af small subunit B-like [Cucumis sativus]
Csa1G062310	20401.1	4528.9	-2.17141	2.1e-06	5.27e-08	GO:0043231//intracellular membrane-bounded organelle;GO:0005739//mitochondrion	GO:0016769//transferase activity, transferring nitrogenous groups;GO:0008168//methyltransferase activity;GO:0008483//transaminase activity;GO:0004047//aminomethyltransferase activity	GO:0006546//glycine catabolic process;GO:0006544//glycine metabolic process;GO:0006730//one-carbon metabolic process;GO:0032259//methylation	K00605//aminomethyltransferase [EC:2.1.2.10]	gi|778658377|ref|XP_011652609.1|//PREDICTED: aminomethyltransferase, mitochondrial [Cucumis sativus];gi|728817402|gb|KHG02444.1|//Aminomethyltransferase, mitochondrial [Gossypium arboreum]
Csa2G270860	74.2537	174.157	1.22985	0.00933537	0.00100025	NA	NA	NA	NA	gi|449458630|ref|XP_004147050.1|//PREDICTED: uncharacterized protein LOC101221163 [Cucumis sativus]
Csa2G070310	6.50655	31.6128	2.28054	0.0336797	0.00521106	NA	NA	NA	K06758;K03283//heat shock 70kDa protein 1/8	gi|449470297|ref|XP_004152854.1|//PREDICTED: heat shock 70 kDa protein [Cucumis sativus]
Csa4G307910	12966.2	6419.55	-1.01421	0.000155766	7.07e-06	GO:0009317//acetyl-CoA carboxylase complex	GO:0003989//acetyl-CoA carboxylase activity;GO:0016740//transferase activity;GO:0016874//ligase activity	GO:0006633//fatty acid biosynthetic process	K01962//acetyl-CoA carboxylase carboxyl transferase subunit alpha [EC:6.4.1.2]	gi|778693697|ref|XP_011653676.1|//PREDICTED: acetyl-coenzyme A carboxylase carboxyl transferase subunit alpha, chloroplastic isoform X2 [Cucumis sativus];gi|659069266|ref|XP_008448979.1|//PREDICTED: acetyl-coenzyme A carboxylase carboxyl transferase subunit alpha, chloroplastic [Cucumis melo]
Csa5G172280	3782.18	1663.77	-1.18476	5.56e-05	2.08e-06	GO:0005829//cytosol;GO:0010319//stromule;GO:0009570//chloroplast stroma	GO:0000287//magnesium ion binding;GO:0046872//metal ion binding;GO:0004614//phosphoglucomutase activity;GO:0016868//intramolecular transferase activity, phosphotransferases	GO:0006006//glucose metabolic process;GO:0019252//starch biosynthetic process;GO:0005978//glycogen biosynthetic process;GO:0019388//galactose catabolic process;GO:0009590//detection of gravity;GO:0044238//primary metabolic process	K01835//phosphoglucomutase [EC:5.4.2.2]	gi|778700548|ref|XP_011654886.1|//PREDICTED: phosphoglucomutase, chloroplastic [Cucumis sativus]
Csa1G065950	6.4705	39.998	2.62798	0.000307771	1.55e-05	NA	NA	NA	K04733//interleukin-1 receptor-associated kinase 4 [EC:2.7.11.1];K04730//interleukin-1 receptor-associated kinase 1 [EC:2.7.11.1]	gi|659068827|ref|XP_008446488.1|//PREDICTED: cysteine-rich receptor-like protein kinase 29 [Cucumis melo];gi|700209479|gb|KGN64575.1|//hypothetical protein Csa_1G065950 [Cucumis sativus]
Csa3G597370	23.3674	83.2004	1.83209	0.0105955	0.00116997	NA	NA	NA	NA	gi|700203105|gb|KGN58238.1|//hypothetical protein Csa_3G597370 [Cucumis sativus]
Csa3G014360	248.781	1.65812	-7.22918	2.07e-22	1.01e-24	NA	NA	NA	K04123//ent-kaurenoic acid hydroxylase [EC:1.14.13.79]	gi|700200655|gb|KGN55788.1|//hypothetical protein Csa_3G014360 [Cucumis sativus]
Csa4G646310	2149.87	992.113	-1.11567	6.74e-05	2.59e-06	NA	NA	GO:0006629//lipid metabolic process	K13384//(S)-coclaurine N-methyltransferase [EC:2.1.1.140]	gi|449447151|ref|XP_004141332.1|//PREDICTED: (S)-coclaurine N-methyltransferase [Cucumis sativus]
Csa4G001960	2727.88	1320.42	-1.04679	0.0135944	0.00161436	NA	NA	GO:0006163//purine nucleotide metabolic process	NA	gi|449469300|ref|XP_004152359.1|//PREDICTED: putative GTP diphosphokinase RSH1, chloroplastic isoform X2 [Cucumis sativus]
Csa1G023600	7572.67	2546.53	-1.57227	0.000814399	4.96e-05	NA	GO:0003723//RNA binding	NA	K01148//poly(A)-specific ribonuclease [EC:3.1.13.4]	gi|778656345|ref|XP_004138244.2|//PREDICTED: chloroplastic group IIA intron splicing facilitator CRS1, chloroplastic [Cucumis sativus]
Csa3G207890	2910.53	543.021	-2.4222	3.32e-08	5.8e-10	NA	GO:0005506//iron ion binding;GO:0016664//oxidoreductase activity, acting on other nitrogenous compounds as donors, iron-sulfur protein as acceptor;GO:0051540//metal cluster binding	GO:0008152//metabolic process	K00366//ferredoxin-nitrite reductase [EC:1.7.7.1]	gi|449445870|ref|XP_004140695.1|//PREDICTED: ferredoxin--nitrite reductase, chloroplastic [Cucumis sativus]
Csa2G351700	52955.7	10766	-2.2983	1.16e-05	3.47e-07	GO:0005960//glycine cleavage complex;GO:0005829//cytosol;GO:0005739//mitochondrion	GO:0016594//glycine binding;GO:0016628//oxidoreductase activity, acting on the CH-CH group of donors, NAD or NADP as acceptor;GO:0016642//oxidoreductase activity, acting on the CH-NH2 group of donors, disulfide as acceptor;GO:0048037//cofactor binding;GO:0004375//glycine dehydrogenase (decarboxylating) activity	GO:0019464//glycine decarboxylation via glycine cleavage system;GO:0006546//glycine catabolic process;GO:0055114//oxidation-reduction process	K00281//glycine dehydrogenase [EC:1.4.4.2]	gi|449450349|ref|XP_004142925.1|//PREDICTED: glycine dehydrogenase (decarboxylating), mitochondrial [Cucumis sativus];gi|645227348|ref|XP_008220472.1|//PREDICTED: glycine dehydrogenase (decarboxylating), mitochondrial [Prunus mume]
Csa7G433340	4.05867	23.6152	2.54064	0.0482301	0.0083728	NA	NA	NA	K04733//interleukin-1 receptor-associated kinase 4 [EC:2.7.11.1];K01183//chitinase [EC:3.2.1.14]	gi|778729162|ref|XP_011659541.1|//PREDICTED: G-type lectin S-receptor-like serine/threonine-protein kinase CES101 isoform X2 [Cucumis sativus]
Csa5G546590	2385.14	257.91	-3.20914	1.1e-13	1.01e-15	GO:0016021//integral component of membrane	NA	NA	K04733//interleukin-1 receptor-associated kinase 4 [EC:2.7.11.1];K04730//interleukin-1 receptor-associated kinase 1 [EC:2.7.11.1]	gi|449450153|ref|XP_004142828.1|//PREDICTED: cysteine-rich repeat secretory protein 12 [Cucumis sativus]
Csa6G366560	45.7897	292.405	2.67487	0.00337844	0.000284221	NA	NA	NA	K00517	gi|449453027|ref|XP_004144260.1|//PREDICTED: cytochrome P450 78A5 [Cucumis sativus]
Csa4G417510	4369.69	2127.76	-1.03819	0.0112162	0.00125903	GO:0005739//mitochondrion	GO:0005515//protein binding	NA	K03687//molecular chaperone GrpE	gi|449453123|ref|XP_004144308.1|//PREDICTED: grpE protein homolog, mitochondrial [Cucumis sativus]
Csa4G280560	5785.47	2634.14	-1.1351	0.000371853	1.95e-05	NA	NA	NA	NA	gi|778692985|ref|XP_011653558.1|//PREDICTED: protein YLS3 [Cucumis sativus]
Csa1G642540	1150.71	2956.84	1.36153	0.000997653	6.34e-05	GO:0044424//intracellular part	GO:0043169//cation binding;GO:0005515//protein binding;GO:0032559//adenyl ribonucleotide binding	GO:0044267//cellular protein metabolic process;GO:0006950//response to stress	K09503//DnaJ homolog subfamily A member 2	gi|449442633|ref|XP_004139085.1|//PREDICTED: dnaJ protein homolog [Cucumis sativus]
Csa3G141850	1305.28	4128.4	1.66123	0.00268025	0.000214771	GO:0031090//organelle membrane;GO:0016021//integral component of membrane;GO:0005789//endoplasmic reticulum membrane	GO:0000155//phosphorelay sensor kinase activity;GO:0051740//ethylene binding;GO:0032559//adenyl ribonucleotide binding;GO:0038199//ethylene receptor activity;GO:0004871//signal transducer activity;GO:0004673//protein histidine kinase activity	GO:0010105//negative regulation of ethylene-activated signaling pathway;GO:0023014//signal transduction by protein phosphorylation;GO:0018106//peptidyl-histidine phosphorylation;GO:0000160//phosphorelay signal transduction system;GO:0006351//transcription, DNA-templated	K14509//ethylene receptor [EC:2.7.13.-]	gi|449432590|ref|XP_004134082.1|//PREDICTED: ethylene receptor 2 [Cucumis sativus]
Csa5G610400	296.957	642.846	1.11422	0.0174894	0.00221333	NA	NA	NA	NA	gi|778706057|ref|XP_011655790.1|//PREDICTED: uncharacterized protein LOC101216289 [Cucumis sativus]
Csa3G850600	3.84855	237.546	5.94775	1.3e-25	5.14e-28	NA	NA	NA	K04733//interleukin-1 receptor-associated kinase 4 [EC:2.7.11.1]	gi|449458257|ref|XP_004146864.1|//PREDICTED: probable LRR receptor-like serine/threonine-protein kinase At1g51880 [Cucumis sativus]
Csa6G523360	58.2997	238.883	2.03474	0.00112697	7.34e-05	NA	NA	NA	NA	gi|700194191|gb|KGN49395.1|//hypothetical protein Csa_6G523360 [Cucumis sativus]
Csa6G088170	1928.6	5107.29	1.405	2.99e-09	4.48e-11	NA	GO:0046872//metal ion binding;GO:0016491//oxidoreductase activity	NA	K00517;K15399//cytochrome P450, family 77, subfamily A, polypeptide 6 [EC:1.14.-.-]	gi|821595340|ref|NP_001295785.1|//cytochrome P450 89A2-like [Cucumis sativus]
Csa2G078090	178.686	2.86226	-5.96413	9.56e-17	6.77e-19	NA	NA	NA	K17604//zinc finger SWIM domain-containing protein 3;K01188//beta-glucosidase [EC:3.2.1.21];K00679//phospholipid:diacylglycerol acyltransferase [EC:2.3.1.158];K01206//alpha-L-fucosidase [EC:3.2.1.51];K10960//geranylgeranyl reductase [EC:1.3.1.83]	gi|778667987|ref|XP_004152864.2|//PREDICTED: GDSL esterase/lipase At1g29670-like isoform X1 [Cucumis sativus]
Csa2G083740	1521.43	687.393	-1.14622	0.00392521	0.000343918	GO:0009536//plastid	GO:0016491//oxidoreductase activity	GO:0008152//metabolic process	K09839//violaxanthin de-epoxidase [EC:1.23.5.1]	gi|700206209|gb|KGN61328.1|//hypothetical protein Csa_2G083740 [Cucumis sativus]
Csa3G119660	1638.06	808.235	-1.01914	0.0404518	0.00661145	GO:0044425//membrane part	NA	NA	K08901//photosystem II oxygen-evolving enhancer protein 3	gi|449432058|ref|XP_004133817.1|//PREDICTED: photosynthetic NDH subunit of lumenal location 2, chloroplastic [Cucumis sativus]
Csa6G079790	298.108	605.558	1.02243	0.000877256	5.44e-05	NA	NA	NA	NA	gi|449474329|ref|XP_004154141.1|//PREDICTED: uncharacterized protein LOC101206256 [Cucumis sativus]
Csa4G016430	38.9669	148.629	1.93139	0.000661645	3.87e-05	NA	NA	NA	K19613//leucine-rich repeat protein SHOC2;K15078//structure-specific endonuclease subunit SLX1 [EC:3.6.1.-]	gi|700197946|gb|KGN53104.1|//hypothetical protein Csa_4G016430 [Cucumis sativus];gi|778697471|ref|XP_004152283.2|//PREDICTED: putative disease resistance protein RGA3 [Cucumis sativus]
Csa2G425750	10.2059	155.103	3.92575	1.62e-08	2.7e-10	NA	NA	NA	K00517;K13260//isoflavone 2'-hydroxylase [EC:1.14.13.89]	gi|778673623|ref|XP_011650031.1|//PREDICTED: isoflavone 2'-hydroxylase-like [Cucumis sativus]
Csa1G523630	9.51285	40.5642	2.09226	0.0308233	0.00465333	NA	NA	NA	K07025//putative hydrolase of the HAD superfamily	gi|700210643|gb|KGN65739.1|//hypothetical protein Csa_1G523630 [Cucumis sativus]
Csa5G215130	6143.99	2687.5	-1.19291	0.00435438	0.000393375	GO:0009536//plastid	GO:0005506//iron ion binding;GO:0016724//oxidoreductase activity, oxidizing metal ions, oxygen as acceptor	GO:0000041//transition metal ion transport;GO:0006875//cellular metal ion homeostasis;GO:0008152//metabolic process	K00522//ferritin heavy chain [EC:1.16.3.2]	gi|778701365|ref|XP_011655010.1|//PREDICTED: ferritin-3, chloroplastic [Cucumis sativus]
Csa5G608260	111.243	266.728	1.26165	0.00732995	0.000747608	NA	NA	NA	K08360//cytochrome b-561 [EC:1.16.5.1]	gi|778705864|ref|XP_011655754.1|//PREDICTED: probable transmembrane ascorbate ferrireductase 4 [Cucumis sativus]
Csa5G613460	559.261	277.206	-1.01256	0.00657089	0.000655634	GO:0005737//cytoplasm	GO:0000287//magnesium ion binding;GO:0008253//5'-nucleotidase activity	GO:0016311//dephosphorylation	K01081//5'-nucleotidase [EC:3.1.3.5]	gi|449434528|ref|XP_004135048.1|//PREDICTED: 7-methylguanosine phosphate-specific 5'-nucleotidase A [Cucumis sativus]
Csa1G033250	55.4825	178.92	1.68921	0.00199582	0.000148586	NA	NA	NA	K16222//Dof zinc finger protein DOF5.5	gi|449439623|ref|XP_004137585.1|//PREDICTED: cyclic dof factor 3-like [Cucumis sativus]
Csa4G631570	5992.11	941.483	-2.67006	1.74e-27	6.13e-30	NA	GO:0008378//galactosyltransferase activity	NA	K06617//raffinose synthase [EC:2.4.1.82]	gi|778695885|ref|XP_011654066.1|//PREDICTED: probable galactinol--sucrose galactosyltransferase 1 [Cucumis sativus]
Csa3G824990	323.896	42.8712	-2.91745	3.63e-11	4.16e-13	GO:0005634//nucleus	GO:0003677//DNA binding	GO:0006355//regulation of transcription, DNA-templated	K12581//CCR4-NOT transcription complex subunit 7/8;K00162//pyruvate dehydrogenase E1 component beta subunit [EC:1.2.4.1];K13126//polyadenylate-binding protein;K05941//glutathione gamma-glutamylcysteinyltransferase [EC:2.3.2.15];K01054//acylglycerol lipase [EC:3.1.1.23]	gi|449437840|ref|XP_004136698.1|//PREDICTED: NAC domain-containing protein 100 isoform X1 [Cucumis sativus];gi|778685529|ref|XP_011652233.1|//PREDICTED: NAC domain-containing protein 100 isoform X2 [Cucumis sativus]
Csa3G363170	3880.21	1831.89	-1.0828	0.00211874	0.00015988	NA	GO:0004175//endopeptidase activity	GO:0019538//protein metabolic process	K01358//ATP-dependent Clp protease, protease subunit [EC:3.4.21.92]	gi|778680955|ref|XP_011651427.1|//PREDICTED: ATP-dependent Clp protease proteolytic subunit 3, chloroplastic [Cucumis sativus]
Csa6G058200	140.279	321.5	1.19652	0.0341358	0.0053022	NA	NA	NA	K05747//Wiskott-Aldrich syndrome protein	gi|855312365|ref|XP_012897803.1|//uncharacterized protein [Blastocystis hominis];gi|700190951|gb|KGN46155.1|//hypothetical protein Csa_6G058200 [Cucumis sativus]
Csa7G046130	8486.46	3314.83	-1.35623	0.00089776	5.59e-05	NA	NA	GO:0009668//plastid membrane organization	NA	gi|449438054|ref|XP_004136805.1|//PREDICTED: protein THYLAKOID FORMATION1, chloroplastic [Cucumis sativus]
Csa1G654900	6262.82	2060.43	-1.60386	0.00125198	8.38e-05	NA	GO:0016791//phosphatase activity	GO:0006796//phosphate-containing compound metabolic process	K19269//phosphoglycolate phosphatase [EC:3.1.3.18 3.1.3.48]	gi|449442663|ref|XP_004139100.1|//PREDICTED: phosphoglycolate phosphatase 1B, chloroplastic [Cucumis sativus]
Csa6G176420	1.45906	1236.81	9.72737	1.33e-46	1.8e-49	NA	GO:0005524//ATP binding;GO:0032559//adenyl ribonucleotide binding;GO:0004672//protein kinase activity	GO:0007165//signal transduction;GO:0006464//cellular protein modification process;GO:0006468//protein phosphorylation	K06272//integrin-linked kinase [EC:2.7.11.1]	gi|700191825|gb|KGN47029.1|//hypothetical protein Csa_6G176420 [Cucumis sativus];gi|449450866|ref|XP_004143183.1|//PREDICTED: serine/threonine-protein kinase TNNI3K [Cucumis sativus]
Csa3G285550	3644.19	1178.26	-1.62894	1.23e-05	3.71e-07	NA	NA	NA	K00799//glutathione S-transferase [EC:2.5.1.18];K05021//chloride intracellular channel protein 1;K05023//chloride intracellular channel protein 3;K01873//valyl-tRNA synthetase [EC:6.1.1.9];K05022//chloride intracellular channel protein 2	gi|700202639|gb|KGN57772.1|//hypothetical protein Csa_3G285550 [Cucumis sativus];gi|449456235|ref|XP_004145855.1|//PREDICTED: glutathione S-transferase DHAR3, chloroplastic [Cucumis sativus]
BGI_novel_G000508	276.16	1590.08	2.52552	0.0391474	0.0063304	NA	NA	NA	K00517;K00512//steroid 17alpha-monooxygenase / 17alpha-hydroxyprogesterone aldolase [EC:1.14.14.19 4.1.2.30]	gi|778704874|ref|XP_004135495.2|//PREDICTED: cytochrome P450 71B37-like [Cucumis sativus]
Csa5G174590	1286.05	439.897	-1.54771	0.000746018	4.47e-05	NA	GO:0004558//alpha-1,4-glucosidase activity	GO:0044238//primary metabolic process	K01193//beta-fructofuranosidase [EC:3.2.1.26]	gi|449451749|ref|XP_004143623.1|//PREDICTED: acid beta-fructofuranosidase-like [Cucumis sativus]
Csa3G017220	9245.57	3384.47	-1.44983	0.000559571	3.18e-05	NA	NA	NA	K02884//large subunit ribosomal protein L19	gi|449458994|ref|XP_004147231.1|//PREDICTED: 50S ribosomal protein L19-1, chloroplastic-like [Cucumis sativus]
Csa4G001800	1025.79	2410.04	1.23233	5.96e-05	2.24e-06	NA	GO:0048037//cofactor binding	GO:0008152//metabolic process	K08678//UDP-glucuronate decarboxylase [EC:4.1.1.35]	gi|449469078|ref|XP_004152248.1|//PREDICTED: UDP-glucuronic acid decarboxylase 2 [Cucumis sativus]
BGI_novel_G000189	82.5237	1.11726	-6.20677	7.39e-13	7.12e-15	NA	NA	NA	K04123//ent-kaurenoic acid hydroxylase [EC:1.14.13.79]	gi|659095691|ref|XP_008448717.1|//PREDICTED: beta-amyrin 11-oxidase-like isoform X1 [Cucumis melo]
Csa3G736780	933.734	2519.95	1.43231	8.23e-06	2.34e-07	GO:0043231//intracellular membrane-bounded organelle;GO:0005634//nucleus	GO:0003677//DNA binding;GO:0046982//protein heterodimerization activity;GO:0043565//sequence-specific DNA binding	GO:0006355//regulation of transcription, DNA-templated;GO:0006351//transcription, DNA-templated	K08065//nuclear transcription Y subunit beta	gi|449440059|ref|XP_004137802.1|//PREDICTED: nuclear transcription factor Y subunit B-1 isoform X1 [Cucumis sativus]
Csa4G181200	107.65	241.639	1.1665	0.00165959	0.00011796	NA	NA	NA	K09264//MADS-box transcription factor, plant;K09260//MADS-box transcription enhancer factor 2A;K04454//MADS-box transcription enhancer factor 2C	gi|700198729|gb|KGN53887.1|//hypothetical protein Csa_4G181200 [Cucumis sativus]
Csa7G002520	512.914	1.35737	-8.56176	4.01e-31	1.06e-33	NA	NA	NA	K13081//leucoanthocyanidin reductase [EC:1.17.1.3]	gi|449461589|ref|XP_004148524.1|//PREDICTED: isoflavone reductase-like protein isoform X1 [Cucumis sativus];gi|778722660|ref|XP_011658546.1|//PREDICTED: isoflavone reductase-like protein isoform X2 [Cucumis sativus]
Csa3G731130	9.82931	75.6316	2.94383	0.00114799	7.52e-05	NA	NA	NA	NA	gi|778683209|ref|XP_004137715.2|//PREDICTED: trihelix transcription factor GT-3b [Cucumis sativus]
Csa3G212490	67.2752	1.34848	-5.64067	1.44e-09	2.03e-11	NA	NA	NA	K13424//WRKY transcription factor 33;K18834//WRKY transcription factor 1	gi|778674482|ref|XP_011650228.1|//PREDICTED: uncharacterized protein LOC101215114 isoform X1 [Cucumis sativus]
Csa2G264000	3004.97	255.714	-3.55475	2.06e-14	1.77e-16	NA	NA	NA	K12951//cation-transporting P-type ATPase D [EC:3.6.3.-];K05747//Wiskott-Aldrich syndrome protein	gi|700206786|gb|KGN61905.1|//hypothetical protein Csa_2G264000 [Cucumis sativus]
Csa3G881760	14.5241	59.7874	2.0414	0.0415052	0.00684559	GO:0016020//membrane	GO:0004672//protein kinase activity	NA	K04733//interleukin-1 receptor-associated kinase 4 [EC:2.7.11.1];K04730//interleukin-1 receptor-associated kinase 1 [EC:2.7.11.1]	gi|778687208|ref|XP_004136455.2|//PREDICTED: G-type lectin S-receptor-like serine/threonine-protein kinase SD2-5 [Cucumis sativus];gi|700205030|gb|KGN60163.1|//hypothetical protein Csa_3G881760 [Cucumis sativus]
Csa2G437040	601.593	299.726	-1.00515	0.035702	0.00561966	GO:0016021//integral component of membrane	GO:0016705//oxidoreductase activity, acting on paired donors, with incorporation or reduction of molecular oxygen;GO:0020037//heme binding;GO:0005506//iron ion binding;GO:0004497//monooxygenase activity;GO:0016491//oxidoreductase activity	GO:0055114//oxidation-reduction process	K00517;K00512//steroid 17alpha-monooxygenase / 17alpha-hydroxyprogesterone aldolase [EC:1.14.14.19 4.1.2.30]	gi|778673853|ref|XP_011650075.1|//PREDICTED: cytochrome P450 89A2-like [Cucumis sativus]
Csa1G575100	1544.98	155.543	-3.3122	2.1e-24	9.01e-27	GO:0005634//nucleus	GO:0003677//DNA binding	GO:0006355//regulation of transcription, DNA-templated	K01534//Cd2+/Zn2+-exporting ATPase [EC:3.6.3.3 3.6.3.5]	gi|778662809|ref|XP_004135810.2|//PREDICTED: uncharacterized protein LOC101216381 isoform X2 [Cucumis sativus]
Csa3G748170	1576.56	694.252	-1.18325	0.0044668	0.000405252	NA	GO:0003755//peptidyl-prolyl cis-trans isomerase activity;GO:0016859//cis-trans isomerase activity	GO:0044267//cellular protein metabolic process;GO:0006457//protein folding;GO:0000413//protein peptidyl-prolyl isomerization	K09571//FK506-binding protein 4/5 [EC:5.2.1.8];K01802//peptidylprolyl isomerase [EC:5.2.1.8];K14826//FK506-binding nuclear protein [EC:5.2.1.8]	gi|449440175|ref|XP_004137860.1|//PREDICTED: peptidyl-prolyl cis-trans isomerase FKBP16-4, chloroplastic [Cucumis sativus]
Csa7G431990	4006.79	987.31	-2.02087	1.4e-05	4.3e-07	NA	GO:0003824//catalytic activity	NA	K02689//photosystem I P700 chlorophyll a apoprotein A1	gi|449436635|ref|XP_004136098.1|//PREDICTED: photosynthetic NDH subunit of subcomplex B 1, chloroplastic [Cucumis sativus]
Csa6G149400	156.131	10.0616	-3.95582	2.41e-15	1.93e-17	NA	GO:0070011//peptidase activity, acting on L-amino acid peptides	NA	K01285//lysosomal Pro-X carboxypeptidase [EC:3.4.16.2]	gi|449456174|ref|XP_004145825.1|//PREDICTED: lysosomal Pro-X carboxypeptidase-like [Cucumis sativus]
Csa5G648630	1.52492	16.1683	3.40636	0.00184706	0.000134042	NA	NA	NA	K04730//interleukin-1 receptor-associated kinase 1 [EC:2.7.11.1]	gi|449447741|ref|XP_004141626.1|//PREDICTED: probable L-type lectin-domain containing receptor kinase VI.1 [Cucumis sativus]
Csa2G035470	119.252	1330.25	3.47961	0.00277193	0.000223452	NA	NA	NA	K01255//leucyl aminopeptidase [EC:3.4.11.1]	gi|778674043|ref|XP_004144796.2|//PREDICTED: leucine aminopeptidase 3, chloroplastic [Cucumis sativus]
Csa6G516980	448.213	947.833	1.08045	0.0195268	0.00255675	NA	NA	NA	NA	gi|449433888|ref|XP_004134728.1|//PREDICTED: ctenidin-3-like [Cucumis sativus]
Csa5G643990	1.90256	17.6141	3.21072	0.00245579	0.000193591	GO:0005665//DNA-directed RNA polymerase II, core complex;GO:0016591//DNA-directed RNA polymerase II, holoenzyme;GO:0000932//cytoplasmic mRNA processing body	GO:0003899//DNA-directed RNA polymerase activity;GO:0003697//single-stranded DNA binding;GO:0000166//nucleotide binding;GO:0034062//RNA polymerase activity;GO:0005488//binding;GO:0031369//translation initiation factor binding;GO:0003727//single-stranded RNA binding	GO:0034402//recruitment of 3'-end processing factors to RNA polymerase II holoenzyme complex;GO:0000288//nuclear-transcribed mRNA catabolic process, deadenylation-dependent decay;GO:0006351//transcription, DNA-templated;GO:0045948//positive regulation of translational initiation;GO:0006367//transcription initiation from RNA polymerase II promoter;GO:0031990//mRNA export from nucleus in response t…	K03012//DNA-directed RNA polymerase II subunit RPB4	gi|449447482|ref|XP_004141497.1|//PREDICTED: DNA-directed RNA polymerase II subunit 4-like [Cucumis sativus];gi|700197394|gb|KGN52571.1|//hypothetical protein Csa_5G643990 [Cucumis sativus]
BGI_novel_G000708	345.136	76.9774	-2.16466	5.29e-05	1.97e-06	GO:0016021//integral component of membrane	GO:0004768//stearoyl-CoA 9-desaturase activity	GO:0006633//fatty acid biosynthetic process;GO:0055114//oxidation-reduction process	K20416//palmitoyl-[glycerolipid] 7-desaturase [EC:1.14.19.42]	gi|778730885|ref|XP_011659875.1|//PREDICTED: palmitoyl-monogalactosyldiacylglycerol delta-7 desaturase, chloroplastic-like, partial [Cucumis sativus]
Csa3G903530	14.2702	250.123	4.13157	4.14e-23	1.89e-25	NA	GO:0016705//oxidoreductase activity, acting on paired donors, with incorporation or reduction of molecular oxygen;GO:0020037//heme binding;GO:0005506//iron ion binding;GO:0004497//monooxygenase activity	GO:0055114//oxidation-reduction process	K04123//ent-kaurenoic acid hydroxylase [EC:1.14.13.79]	gi|700205280|gb|KGN60413.1|//hypothetical protein Csa_3G903530 [Cucumis sativus];gi|778688013|ref|XP_011652660.1|//PREDICTED: beta-amyrin 11-oxidase-like [Cucumis sativus]
Csa2G011530	7799.12	2483.12	-1.65116	0.000789249	4.77e-05	NA	NA	NA	K01807//ribose 5-phosphate isomerase A [EC:5.3.1.6]	gi|449442917|ref|XP_004139227.1|//PREDICTED: probable ribose-5-phosphate isomerase 3, chloroplastic [Cucumis sativus]
Csa5G517730	86.9283	319.991	1.88013	0.00370031	0.000318249	NA	NA	NA	NA	gi|778703484|ref|XP_011655374.1|//PREDICTED: uncharacterized protein LOC105435519 [Cucumis sativus]
Csa4G293290	3.53282	17.4703	2.30601	0.0429722	0.00716404	NA	NA	NA	NA	gi|449448677|ref|XP_004142092.1|//PREDICTED: uncharacterized protein LOC101219487 [Cucumis sativus]
Csa3G665100	3.02501	33.8069	3.48231	4.59e-05	1.69e-06	NA	NA	NA	NA	gi|700203404|gb|KGN58537.1|//hypothetical protein Csa_3G665100 [Cucumis sativus]
Csa4G492200	3.49625	28.189	3.01125	0.011677	0.00132884	NA	NA	NA	K17710//pentatricopeptide repeat domain-containing protein 1	gi|778730901|ref|XP_004146417.2|//PREDICTED: pentatricopeptide repeat-containing protein At3g23020, partial [Cucumis sativus]
Csa3G073870	7933.99	1956.16	-2.02002	2.51e-05	8.62e-07	NA	GO:0016859//cis-trans isomerase activity	GO:0006810//transport;GO:0044267//cellular protein metabolic process	NA	gi|778676017|ref|XP_011650518.1|//PREDICTED: trigger factor-like protein TIG, Chloroplastic [Cucumis sativus]
Csa3G865440	172.099	13.7136	-3.64956	1.99e-10	2.51e-12	GO:0043231//intracellular membrane-bounded organelle;GO:0005634//nucleus	GO:0003677//DNA binding;GO:0003700//transcription factor activity, sequence-specific DNA binding;GO:0001071//nucleic acid binding transcription factor activity;GO:0046983//protein dimerization activity	GO:0006355//regulation of transcription, DNA-templated;GO:0006351//transcription, DNA-templated	K09264//MADS-box transcription factor, plant	gi|700204876|gb|KGN60009.1|//hypothetical protein Csa_3G865440 [Cucumis sativus];gi|778686714|ref|XP_011652440.1|//PREDICTED: floral homeotic protein DEFICIENS [Cucumis sativus]
Csa1G522530	126.862	319.771	1.33378	0.00536171	0.000508299	NA	NA	NA	K10352//myosin heavy chain;K06674//structural maintenance of chromosome 2;K04733//interleukin-1 receptor-associated kinase 4 [EC:2.7.11.1];K13162//poly(rC)-binding protein 2/3/4	gi|700210631|gb|KGN65727.1|//hypothetical protein Csa_1G522530 [Cucumis sativus]
Csa1G050200	3185.91	1440.89	-1.14474	0.0041325	0.000368355	GO:0044424//intracellular part	GO:0032559//adenyl ribonucleotide binding;GO:0016776//phosphotransferase activity, phosphate group as acceptor	GO:0009209//pyrimidine ribonucleoside triphosphate biosynthetic process;GO:0009206//purine ribonucleoside triphosphate biosynthetic process;GO:0009132//nucleoside diphosphate metabolic process;GO:0006796//phosphate-containing compound metabolic process	K00940//nucleoside-diphosphate kinase [EC:2.7.4.6]	gi|449469614|ref|XP_004152514.1|//PREDICTED: nucleoside diphosphate kinase [Cucumis sativus]
Csa1G000640	6231.39	2248.26	-1.47074	0.000875184	5.42e-05	GO:0016021//integral component of membrane	GO:0043169//cation binding;GO:0005506//iron ion binding	NA	K03033//26S proteasome regulatory subunit N3;K00366//ferredoxin-nitrite reductase [EC:1.7.7.1]	gi|449440502|ref|XP_004138023.1|//PREDICTED: uncharacterized protein LOC101207574 isoform X1 [Cucumis sativus];gi|449440500|ref|XP_004138022.1|//PREDICTED: uncharacterized protein LOC101207324 [Cucumis sativus]
Csa3G859710	453.834	1039.27	1.19533	0.00417501	0.00037315	GO:0009536//plastid	GO:0070566//adenylyltransferase activity	GO:0005977//glycogen metabolic process	K00975//glucose-1-phosphate adenylyltransferase [EC:2.7.7.27]	gi|449460245|ref|XP_004147856.1|//PREDICTED: glucose-1-phosphate adenylyltransferase large subunit 1 [Cucumis sativus]
BGI_novel_G000410	5870.31	11.1098	-9.04546	1.17e-27	4.02e-30	NA	NA	GO:0006952//defense response;GO:0009607//response to biotic stimulus	NA	gi|778698163|ref|XP_004151763.2|//PREDICTED: MLP-like protein 328 [Cucumis sativus]
Csa3G159420	599.198	1299.97	1.11737	0.0233457	0.00321079	NA	NA	NA	NA	gi|449432862|ref|XP_004134217.1|//PREDICTED: phylloplanin-like [Cucumis sativus]
Csa4G646100	68.2609	187.907	1.46089	0.00836144	0.000881402	NA	NA	NA	K06889//uncharacterized protein	gi|778696611|ref|XP_011654175.1|//PREDICTED: uncharacterized protein LOC101208876 isoform X2 [Cucumis sativus]
Csa3G706170	5.22076	31.1624	2.57748	0.041831	0.00692952	NA	NA	NA	NA	gi|700203499|gb|KGN58632.1|//hypothetical protein Csa_3G706170 [Cucumis sativus]
Csa5G115670	574.731	200.891	-1.51647	0.000230311	1.1e-05	NA	NA	NA	K03294//basic amino acid/polyamine antiporter, APA family;K15095//(+)-neomenthol dehydrogenase [EC:1.1.1.208]	gi|778698505|ref|XP_011654551.1|//PREDICTED: BTB/POZ domain-containing protein At3g19850 [Cucumis sativus]
Csa6G134890	2575.04	954.417	-1.4319	0.000594175	3.41e-05	NA	NA	NA	K01246//DNA-3-methyladenine glycosylase I [EC:3.2.2.20]	gi|778713005|ref|XP_004139917.2|//PREDICTED: uncharacterized protein LOC101218536 [Cucumis sativus]
Csa4G046570	2865.8	1196.65	-1.25994	0.0010931	7.08e-05	GO:0016020//membrane;GO:0044424//intracellular part;GO:0005622//intracellular	GO:0003723//RNA binding;GO:0032561//guanyl ribonucleotide binding;GO:0017111//nucleoside-triphosphatase activity;GO:0005525//GTP binding;GO:0019843//rRNA binding	GO:0042254//ribosome biogenesis;GO:0009207//purine ribonucleoside triphosphate catabolic process	K03595//GTPase	gi|778697510|ref|XP_004146496.2|//PREDICTED: GTPase Era, mitochondrial [Cucumis sativus]
Csa3G187250	397.689	839.647	1.07814	3.27e-05	1.17e-06	GO:0043231//intracellular membrane-bounded organelle;GO:0005634//nucleus	GO:0008289//lipid binding;GO:0003677//DNA binding;GO:0043565//sequence-specific DNA binding;GO:0001071//nucleic acid binding transcription factor activity	GO:0006355//regulation of transcription, DNA-templated;GO:0006351//transcription, DNA-templated	K09338//homeobox-leucine zipper protein	gi|778679892|ref|XP_004140733.2|//PREDICTED: homeobox-leucine zipper protein HDG11 isoform X2 [Cucumis sativus];gi|778679889|ref|XP_011651208.1|//PREDICTED: homeobox-leucine zipper protein HDG11 isoform X1 [Cucumis sativus]
Csa4G011060	2212.84	791.747	-1.48279	7.17e-05	2.8e-06	NA	NA	NA	K03969//phage shock protein A	gi|449468854|ref|XP_004152136.1|//PREDICTED: membrane-associated 30 kDa protein, chloroplastic [Cucumis sativus]
Csa3G854770	1.66826	23.5518	3.81942	0.000705488	4.17e-05	NA	NA	NA	NA	gi|449460163|ref|XP_004147815.1|//PREDICTED: calcium uniporter protein 4, mitochondrial [Cucumis sativus]
Csa7G069190	49.8383	426.989	3.09887	1.86e-12	1.89e-14	NA	NA	NA	NA	gi|700188584|gb|KGN43817.1|//hypothetical protein Csa_7G069190 [Cucumis sativus]
Csa5G153010	649.271	97.1708	-2.74022	1.08e-07	2e-09	NA	GO:0005506//iron ion binding;GO:0016712//oxidoreductase activity, acting on paired donors, with incorporation or reduction of molecular oxygen, reduced flavin or flavoprotein as one donor, and incorporation of one atom of oxygen	GO:0008152//metabolic process	K15398//fatty acid omega-hydroxylase [EC:1.14.-.-]	gi|449452302|ref|XP_004143898.1|//PREDICTED: cytochrome P450 86A7 [Cucumis sativus]
Csa2G263940	18906.2	470.158	-5.32957	5.08e-30	1.49e-32	NA	NA	NA	NA	gi|778669631|ref|XP_004147064.2|//PREDICTED: proline-rich protein 4 isoform X1 [Cucumis sativus]
Csa3G872080	621.145	258.651	-1.26392	0.0134924	0.0015976	NA	GO:0005515//protein binding	GO:0044267//cellular protein metabolic process	NA	gi|449437216|ref|XP_004136388.1|//PREDICTED: protein disulfide-isomerase LQY1, chloroplastic [Cucumis sativus]
Csa1G538220	1724.89	652.101	-1.40333	4.8e-06	1.29e-07	NA	GO:0005096//GTPase activator activity	GO:0043547//positive regulation of GTPase activity	K12486//stromal membrane-associated protein	gi|700210828|gb|KGN65924.1|//hypothetical protein Csa_1G538220 [Cucumis sativus];gi|778661968|ref|XP_004135551.2|//PREDICTED: ADP-ribosylation factor GTPase-activating protein AGD12 [Cucumis sativus]
Csa2G435460	99.1834	266.341	1.4251	0.000419352	2.26e-05	NA	NA	NA	K19613//leucine-rich repeat protein SHOC2	gi|700208263|gb|KGN63382.1|//hypothetical protein Csa_2G435460 [Cucumis sativus]
Csa1G532350	21.5208	4.05221	-2.40895	0.0230844	0.00316373	NA	GO:0016831//carboxy-lyase activity;GO:0046872//metal ion binding;GO:0019842//vitamin binding	NA	K01568//pyruvate decarboxylase [EC:4.1.1.1]	gi|449455013|ref|XP_004145248.1|//PREDICTED: pyruvate decarboxylase 1-like [Cucumis sativus]
Csa2G361370	85.9159	25.0029	-1.78083	0.0182796	0.00234591	NA	NA	NA	K14297//nuclear pore complex protein Nup98-Nup96	gi|778671253|ref|XP_011649603.1|//PREDICTED: pathogenesis-related protein 5 [Cucumis sativus]
Csa3G129690	387.158	876.415	1.17869	0.00719188	0.00072937	NA	NA	NA	NA	gi|778677801|ref|XP_004134372.2|//PREDICTED: nipped-B-like protein B isoform X2 [Cucumis sativus];gi|778677798|ref|XP_011650867.1|//PREDICTED: nipped-B-like protein B isoform X1 [Cucumis sativus]
Csa2G238860	1045.46	341.216	-1.61538	0.00123944	8.28e-05	NA	GO:0031072//heat shock protein binding;GO:0051082//unfolded protein binding	NA	NA	gi|449470832|ref|XP_004153120.1|//PREDICTED: uncharacterized protein LOC101218183 [Cucumis sativus]
Csa3G812220	35.4417	10.7624	-1.71944	0.0460476	0.00788747	NA	NA	NA	K01188//beta-glucosidase [EC:3.2.1.21]	gi|778684950|ref|XP_011652130.1|//PREDICTED: beta-glucosidase 11-like [Cucumis sativus]
Csa3G119760	1940.1	4438.1	1.19381	1.49e-05	4.67e-07	NA	GO:0080123//jasmonate-amino synthetase activity	GO:0009611//response to wounding;GO:0009694//jasmonic acid metabolic process;GO:0009864//induced systemic resistance, jasmonic acid mediated signaling pathway	K14506//jasmonic acid-amino synthetase	gi|568876336|ref|XP_006491237.1|//PREDICTED: jasmonic acid-amido synthetase JAR1 isoform X1 [Citrus sinensis];gi|449432068|ref|XP_004133822.1|//PREDICTED: probable indole-3-acetic acid-amido synthetase GH3.5 [Cucumis sativus];gi|703096032|ref|XP_010095710.1|//hypothetical protein L484_002760 [Morus notabilis]
Csa3G588460	1838.49	680.705	-1.43342	0.00212976	0.000161019	NA	GO:0016741//transferase activity, transferring one-carbon groups	GO:0000154//rRNA modification	K00599//methyltransferase-like protein 6 [EC:2.1.1.-]	gi|778681686|ref|XP_011651563.1|//PREDICTED: uncharacterized protein LOC101217214 isoform X2 [Cucumis sativus]
Csa4G091870	693.388	4698.31	2.76041	1.11e-26	4.07e-29	NA	GO:0046872//metal ion binding;GO:0016706//oxidoreductase activity, acting on paired donors, with incorporation or reduction of molecular oxygen, 2-oxoglutarate as one donor, and incorporation of one atom each of oxygen into both donors;GO:0016491//oxidoreductase activity	GO:0008152//metabolic process;GO:0009620//response to fungus;GO:0055114//oxidation-reduction process;GO:0009617//response to bacterium	K05278//flavonol synthase [EC:1.14.11.23];K05933//aminocyclopropanecarboxylate oxidase [EC:1.14.17.4];K00475//naringenin 3-dioxygenase [EC:1.14.11.9];K18054//2'-deoxymugineic-acid 2'-dioxygenase / mugineic-acid 3-dioxygenase [EC:1.14.11.24 1.14.11.25];K06892//feruloyl-CoA ortho-hydroxylase [EC:1.14.11.-]	gi|449438859|ref|XP_004137205.1|//PREDICTED: 1-aminocyclopropane-1-carboxylate oxidase 5 [Cucumis sativus]
Csa6G527080	772.897	120.338	-2.68318	1.73e-08	2.91e-10	NA	NA	NA	NA	gi|449473313|ref|XP_004153846.1|//PREDICTED: uncharacterized protein LOC101218426 isoform X2 [Cucumis sativus]
Csa6G425860	2094.52	898.42	-1.22116	1.46e-05	4.54e-07	NA	NA	NA	K08857//NIMA (never in mitosis gene a)-related kinase [EC:2.7.11.1]	gi|778716748|ref|XP_011657591.1|//PREDICTED: serine/threonine-protein kinase Nek5 isoform X1 [Cucumis sativus]
Csa2G080180	26.1996	100.449	1.93884	0.00188401	0.000138085	NA	NA	NA	K08332//vacuolar protein 8	gi|449470310|ref|XP_004152860.1|//PREDICTED: U-box domain-containing protein 9-like [Cucumis sativus]
Csa2G354860	3450.45	853.19	-2.01585	3.32e-09	5e-11	NA	GO:0070011//peptidase activity, acting on L-amino acid peptides	GO:0008152//metabolic process	K11262//acetyl-CoA carboxylase / biotin carboxylase 1 [EC:6.4.1.2 6.3.4.14];K13199//plasminogen activator inhibitor 1 RNA-binding protein;K11267//sister chromatid cohesion protein PDS5;K18443//golgi-specific brefeldin A-resistance guanine nucleotide exchange factor 1;K00121//S-(hydroxymethyl)glutathione dehydrogenase / alcohol dehydrogenase [EC:1.1.1.284 1.1.1.1]	gi|449450265|ref|XP_004142884.1|//PREDICTED: subtilisin-like protease SBT1.7 [Cucumis sativus]
Csa3G839830	361.066	174.013	-1.05307	0.0177328	0.00225525	NA	NA	NA	K10268//F-box and leucine-rich repeat protein 2/20	gi|449446700|ref|XP_004141109.1|//PREDICTED: F-box/LRR-repeat protein 4 [Cucumis sativus]
Csa3G837560	5.25958	30.8352	2.55156	0.0095229	0.00102585	NA	NA	NA	NA	gi|700204542|gb|KGN59675.1|//hypothetical protein Csa_3G837560 [Cucumis sativus]
Csa5G441650	10.9802	1.0646	-3.36652	0.0040173	0.000354798	NA	NA	NA	NA	gi|700195925|gb|KGN51102.1|//hypothetical protein Csa_5G441650 [Cucumis sativus]
Csa6G185830	456.231	212.413	-1.10289	0.00867577	0.000919132	NA	GO:0004659//prenyltransferase activity	NA	K11778//ditrans,polycis-polyprenyl diphosphate synthase [EC:2.5.1.87]	gi|449450932|ref|XP_004143216.1|//PREDICTED: dehydrodolichyl diphosphate synthase 2 [Cucumis sativus]
Csa1G228960	25247	10297.3	-1.29385	0.0326292	0.00500296	NA	NA	NA	K02883//large subunit ribosomal protein L18e;K01180//endo-1,3(4)-beta-glucanase [EC:3.2.1.6];K11855//ubiquitin carboxyl-terminal hydrolase 36/42 [EC:3.4.19.12];K12662//U4/U6 small nuclear ribonucleoprotein PRP4	gi|17154773|gb|AAL35979.1|AF104392_1//extensin-like protein, partial [Cucumis sativus];gi|778659962|ref|XP_004150208.2|//PREDICTED: 36.4 kDa proline-rich protein [Cucumis sativus]
BGI_novel_G000335	79.5768	2.05772	-5.27323	1.15e-07	2.16e-09	NA	NA	NA	K01870//isoleucyl-tRNA synthetase [EC:6.1.1.5];K19027//zinc finger FYVE domain-containing protein 26	gi|449457608|ref|XP_004146540.1|//PREDICTED: disease resistance response protein 206-like [Cucumis sativus]
BGI_novel_G000628	66.497	6.29522	-3.40096	9.09e-05	3.68e-06	GO:0005576//extracellular region	NA	NA	K13449//pathogenesis-related protein 1	gi|449438291|ref|XP_004136922.1|//PREDICTED: basic form of pathogenesis-related protein 1-like [Cucumis sativus]
Csa1G501850	2941.67	746.088	-1.97922	2.4e-07	4.84e-09	GO:0044464//cell part	GO:0016747//transferase activity, transferring acyl groups other than amino-acyl groups	GO:0006631//fatty acid metabolic process	K15397//3-ketoacyl-CoA synthase [EC:2.3.1.199]	gi|778661392|ref|XP_004152899.2|//PREDICTED: 3-ketoacyl-CoA synthase 12 [Cucumis sativus]
Csa6G430700	2890.2	1250.11	-1.20912	0.000415888	2.24e-05	NA	GO:0016859//cis-trans isomerase activity	NA	K09579//peptidyl-prolyl cis-trans isomerase NIMA-interacting 4 [EC:5.2.1.8]	gi|778716897|ref|XP_011657612.1|//PREDICTED: rhodanese-like/PpiC domain-containing protein 12 isoform X3 [Cucumis sativus]
Csa7G432370	94.4355	196.398	1.05638	0.0156636	0.00193174	NA	GO:0008270//zinc ion binding	NA	K17964//leucine-rich PPR motif-containing protein, mitochondrial;K19589//release factor glutamine methyltransferase [EC:2.1.1.297];K03452//magnesium/proton exchanger	gi|659122425|ref|XP_008461137.1|//PREDICTED: LOW QUALITY PROTEIN: putative pentatricopeptide repeat-containing protein At3g15930 [Cucumis melo];gi|700190022|gb|KGN45255.1|//hypothetical protein Csa_7G432370 [Cucumis sativus]
Csa2G425740	3.39849	192.031	5.8203	5.63e-23	2.66e-25	NA	NA	NA	K00517;K13260//isoflavone 2'-hydroxylase [EC:1.14.13.89]	gi|778673620|ref|XP_011650030.1|//PREDICTED: cytochrome P450 81D1-like [Cucumis sativus]
Csa6G517960	17.5688	102.964	2.55106	0.00332629	0.00027854	GO:0043231//intracellular membrane-bounded organelle	GO:0003676//nucleic acid binding	NA	K13415//protein brassinosteroid insensitive 1 [EC:2.7.10.1 2.7.11.1]	gi|449434338|ref|XP_004134953.1|//PREDICTED: squamosa promoter-binding protein 1 [Cucumis sativus]
Csa1G066510	187.029	416.799	1.15609	0.00216208	0.000164735	NA	NA	NA	NA	gi|449454694|ref|XP_004145089.1|//PREDICTED: uncharacterized protein LOC101208408 [Cucumis sativus]
Csa6G080910	190.974	416.443	1.12474	0.0272845	0.00395354	NA	GO:0004396//hexokinase activity	GO:0019321//pentose metabolic process;GO:0006796//phosphate-containing compound metabolic process	K00847//fructokinase [EC:2.7.1.4]	gi|449454574|ref|XP_004145029.1|//PREDICTED: probable fructokinase-4 [Cucumis sativus]
Csa2G005950	647.781	1331.32	1.03928	0.0340674	0.00528417	NA	NA	NA	K15356//GDP-mannose transporter	gi|778666013|ref|XP_011648673.1|//PREDICTED: GDP-mannose transporter GONST4 [Cucumis sativus]
Csa4G290180	2.22896	21.4664	3.26764	0.00090432	5.64e-05	NA	NA	NA	NA	gi|700198993|gb|KGN54151.1|//hypothetical protein Csa_4G290180 [Cucumis sativus]
Csa5G605140	34.8211	206.127	2.5655	0.0456395	0.00778241	NA	GO:0016892//endoribonuclease activity, producing 3'-phosphomonoesters;GO:0003676//nucleic acid binding	NA	K01166//ribonuclease T2 [EC:3.1.27.1]	gi|449435342|ref|XP_004135454.1|//PREDICTED: ribonuclease 1-like [Cucumis sativus]
Csa5G544050	1.95309	27.7864	3.83055	8.21e-05	3.27e-06	NA	GO:0005488//binding	NA	K11699//RNA-dependent RNA polymerase [EC:2.7.7.48]	gi|778708597|ref|XP_011656241.1|//PREDICTED: RNA-dependent RNA polymerase 1 [Cucumis sativus]
BGI_novel_G000608	21293.9	10328.8	-1.04377	0.00233784	0.000182493	GO:0005737//cytoplasm	NA	NA	K08770//ubiquitin C	gi|778720490|ref|XP_011658163.1|//PREDICTED: LOW QUALITY PROTEIN: polyubiquitin-like [Cucumis sativus]
BGI_novel_G000298	19.0213	61.0235	1.68175	0.00795531	0.000830356	NA	NA	NA	NA	gi|778683577|ref|XP_004137767.2|//PREDICTED: UNC93-like protein 3 [Cucumis sativus]
Csa1G524660	55.3463	473.442	3.09663	1.48e-25	5.92e-28	GO:0005634//nucleus	GO:0003677//DNA binding;GO:0003700//transcription factor activity, sequence-specific DNA binding	GO:0007623//circadian rhythm;GO:0006355//regulation of transcription, DNA-templated;GO:0009909//regulation of flower development	K14491//two-component response regulator ARR-B family	gi|778661529|ref|XP_011658264.1|//PREDICTED: transcription factor PCL1-like [Cucumis sativus]
BGI_novel_G000753	58.9291	479.7	3.02508	1.56e-05	4.95e-07	NA	GO:0008270//zinc ion binding	NA	NA	gi|778688826|ref|XP_011652849.1|//PREDICTED: uncharacterized protein LOC101209823 [Cucumis sativus]
Csa6G522670	2347.02	1059.94	-1.14685	0.000643449	3.74e-05	NA	GO:0004373//glycogen (starch) synthase activity	GO:0006073//cellular glucan metabolic process	K00703//starch synthase [EC:2.4.1.21]	gi|802596141|ref|XP_012072082.1|//PREDICTED: probable starch synthase 4, chloroplastic/amyloplastic isoform X2 [Jatropha curcas];gi|778721307|ref|XP_011658279.1|//PREDICTED: probable starch synthase 4, chloroplastic/amyloplastic isoform X1 [Cucumis sativus]
Csa5G598100	2062.13	974.661	-1.08117	0.0308233	0.00465068	NA	NA	GO:0050896//response to stimulus	K03294//basic amino acid/polyamine antiporter, APA family;K15095//(+)-neomenthol dehydrogenase [EC:1.1.1.208]	gi|700196574|gb|KGN51751.1|//hypothetical protein Csa_5G598100 [Cucumis sativus];gi|449434981|ref|XP_004135274.1|//PREDICTED: BTB/POZ domain-containing protein At1g67900-like [Cucumis sativus]
Csa6G439970	21.7617	3.76562	-2.53083	0.0263264	0.00376653	NA	NA	NA	NA	gi|700192927|gb|KGN48131.1|//hypothetical protein Csa_6G439970 [Cucumis sativus]
Csa6G504460	530.489	257.017	-1.04546	0.0151552	0.00184715	NA	NA	NA	K08900//mitochondrial chaperone BCS1	gi|778719542|ref|XP_004149988.2|//PREDICTED: mitochondrial chaperone BCS1-like [Cucumis sativus]
Csa1G002810	13.1962	224.7	4.08981	6.71e-09	1.05e-10	NA	GO:0016671//oxidoreductase activity, acting on a sulfur group of donors, disulfide as acceptor	GO:0043412//macromolecule modification	K07304//peptide-methionine (S)-S-oxide reductase [EC:1.8.4.11]	gi|449440600|ref|XP_004138072.1|//PREDICTED: peptide methionine sulfoxide reductase-like [Cucumis sativus]
Csa7G376370	24.3396	1.11654	-4.4462	1.91e-05	6.28e-07	NA	NA	NA	K00507//stearoyl-CoA desaturase (Delta-9 desaturase) [EC:1.14.19.1]	gi|778727442|ref|XP_011659261.1|//PREDICTED: palmitoyl-monogalactosyldiacylglycerol delta-7 desaturase, chloroplastic-like [Cucumis sativus]
Csa6G499840	20.2862	223.747	3.4633	0.00325935	0.000271534	NA	NA	NA	K13691//pathogen-inducible salicylic acid glucosyltransferase [EC:2.4.1.-];K00699//glucuronosyltransferase [EC:2.4.1.17];K13030//cyanohydrin beta-glucosyltransferase [EC:2.4.1.85]	gi|449451425|ref|XP_004143462.1|//PREDICTED: 7-deoxyloganetin glucosyltransferase-like isoform X2 [Cucumis sativus]
Csa5G606600	1622.11	688.811	-1.23569	0.0412094	0.00678548	GO:0009536//plastid	GO:0005515//protein binding;GO:0016758//transferase activity, transferring hexosyl groups;GO:0048037//cofactor binding	GO:0044238//primary metabolic process	K00688//starch phosphorylase [EC:2.4.1.1]	gi|778705558|ref|XP_011655704.1|//PREDICTED: alpha-1,4 glucan phosphorylase L-2 isozyme, chloroplastic/amyloplastic [Cucumis sativus]
Csa2G229920	431.459	193.879	-1.15407	0.000216275	1.02e-05	NA	NA	NA	K17505//protein phosphatase 1K [EC:3.1.3.16];K14512//mitogen-activated protein kinase 6 [EC:2.7.11.24];K08287//dual-specificity kinase [EC:2.7.12.1]	gi|778669073|ref|XP_011649189.1|//PREDICTED: uncharacterized protein LOC101210198 isoform X1 [Cucumis sativus];gi|778669082|ref|XP_011649192.1|//PREDICTED: uncharacterized protein LOC101210198 isoform X3 [Cucumis sativus];gi|700206588|gb|KGN61707.1|//hypothetical protein Csa_2G229920 [Cucumis sativus]
Csa1G470420	119.989	36.9315	-1.69998	0.0231627	0.00318005	NA	GO:0004674//protein serine/threonine kinase activity;GO:0032559//adenyl ribonucleotide binding	GO:0006464//cellular protein modification process;GO:0023052//signaling	K07198//5'-AMP-activated protein kinase, catalytic alpha subunit [EC:2.7.11.11]	gi|449464994|ref|XP_004150214.1|//PREDICTED: CBL-interacting protein kinase 5 [Cucumis sativus]
Csa5G187870	5293.93	2.71939	-10.9268	7.16e-88	2.41e-91	NA	GO:0004252//serine-type endopeptidase activity;GO:0008233//peptidase activity	GO:0006508//proteolysis	K03006//DNA-directed RNA polymerase II subunit RPB1 [EC:2.7.7.6];K00592//[ribulose-bisphosphate carboxylase]-lysine N-methyltransferase [EC:2.1.1.127];K16570//gamma-tubulin complex component 3;K13199//plasminogen activator inhibitor 1 RNA-binding protein;K11267//sister chromatid cohesion protein PDS5;K18443//golgi-specific brefeldin A-resistance guanine nucleotide exchange factor 1	gi|778701136|ref|XP_011654970.1|//PREDICTED: cucumisin-like [Cucumis sativus]
Csa2G379240	2825.89	1326.18	-1.09143	0.00121998	8.11e-05	GO:0009523//photosystem II	GO:0046872//metal ion binding	GO:0044237//cellular metabolic process	K02717//photosystem II oxygen-evolving enhancer protein 2	gi|449441968|ref|XP_004138754.1|//PREDICTED: psbP domain-containing protein 5, chloroplastic [Cucumis sativus];gi|700207774|gb|KGN62893.1|//hypothetical protein Csa_2G379240 [Cucumis sativus]
Csa2G404770	39.2875	113.402	1.52931	0.00240732	0.000188728	NA	NA	NA	NA	gi|700208006|gb|KGN63125.1|//hypothetical protein Csa_2G404770 [Cucumis sativus]
Csa4G064040	265.753	654.91	1.30121	0.027717	0.00404423	NA	GO:0004713//protein tyrosine kinase activity;GO:0004674//protein serine/threonine kinase activity;GO:0005524//ATP binding;GO:0032559//adenyl ribonucleotide binding	GO:0006464//cellular protein modification process;GO:0046777//protein autophosphorylation	K04733//interleukin-1 receptor-associated kinase 4 [EC:2.7.11.1];K04730//interleukin-1 receptor-associated kinase 1 [EC:2.7.11.1]	gi|449460042|ref|XP_004147755.1|//PREDICTED: putative serine/threonine-protein kinase [Cucumis sativus];gi|700198363|gb|KGN53521.1|//hypothetical protein Csa_4G064040 [Cucumis sativus]
Csa1G059750	49.2925	808.254	4.03537	1.05e-18	6.37e-21	NA	NA	NA	NA	gi|700209400|gb|KGN64496.1|//p55 [Cucumis sativus]
Csa7G446780	4.46805	25.8758	2.53389	0.00594742	0.000576713	NA	NA	NA	K04733//interleukin-1 receptor-associated kinase 4 [EC:2.7.11.1];K04730//interleukin-1 receptor-associated kinase 1 [EC:2.7.11.1];K01183//chitinase [EC:3.2.1.14]	gi|778730495|ref|XP_011659798.1|//PREDICTED: G-type lectin S-receptor-like serine/threonine-protein kinase CES101 [Cucumis sativus];gi|700190128|gb|KGN45361.1|//hypothetical protein Csa_7G446780 [Cucumis sativus]
Csa3G731200	1133.17	483.268	-1.22947	0.00213374	0.000161526	NA	NA	NA	NA	gi|449440263|ref|XP_004137904.1|//PREDICTED: rhodanese-like domain-containing protein 10 [Cucumis sativus]
Csa4G312250	1.57125	16.3817	3.3821	0.00220672	0.0001696	NA	GO:0016831//carboxy-lyase activity;GO:0046872//metal ion binding;GO:0019842//vitamin binding	NA	K01568//pyruvate decarboxylase [EC:4.1.1.1]	gi|700199234|gb|KGN54392.1|//hypothetical protein Csa_4G312250 [Cucumis sativus]
Csa3G604110	5.99187	73.4007	3.61472	0.000123276	5.34e-06	NA	GO:0004721//phosphoprotein phosphatase activity	NA	K14497//protein phosphatase 2C [EC:3.1.3.16]	gi|778681883|ref|XP_004150316.2|//PREDICTED: probable protein phosphatase 2C 51 [Cucumis sativus]
Csa2G075440	40.1682	97.5932	1.28073	0.0258229	0.0036547	NA	NA	NA	K13459//disease resistance protein RPS2	gi|778667939|ref|XP_011649012.1|//PREDICTED: disease resistance protein At4g27190-like [Cucumis sativus]
BGI_novel_G000693	600.388	213.428	-1.49215	1.11e-05	3.32e-07	NA	NA	NA	K02982//small subunit ribosomal protein S3	gi|778730767|ref|XP_011659854.1|//PREDICTED: uncharacterized protein LOC101217654 [Cucumis sativus]
Csa5G204420	1.19131	14.2055	3.57583	0.00176166	0.000126657	NA	GO:0046914//transition metal ion binding	NA	K11446//histone demethylase JARID1 [EC:1.14.11.-]	gi|700195483|gb|KGN50660.1|//hypothetical protein Csa_5G204420 [Cucumis sativus]
Csa5G169120	1.09573	14.239	3.69988	0.000987883	6.26e-05	NA	NA	NA	K12309//beta-galactosidase [EC:3.2.1.23]	gi|700195199|gb|KGN50376.1|//hypothetical protein Csa_5G169120 [Cucumis sativus]
Csa6G518310	117.992	345.856	1.55148	0.00527144	0.000497292	NA	NA	NA	K01188//beta-glucosidase [EC:3.2.1.21];K00679//phospholipid:diacylglycerol acyltransferase [EC:2.3.1.158];K10396//kinesin family member 5;K01206//alpha-L-fucosidase [EC:3.2.1.51];K10960//geranylgeranyl reductase [EC:1.3.1.83]	gi|778721017|ref|XP_004134939.2|//PREDICTED: LOW QUALITY PROTEIN: GDSL esterase/lipase At5g45960, partial [Cucumis sativus]
Csa5G523070	62.1338	133.744	1.10602	0.0302189	0.00451697	NA	NA	NA	NA	gi|449450076|ref|XP_004142790.1|//PREDICTED: uncharacterized protein LOC101222088 [Cucumis sativus]
Csa5G611710	3645.54	1679.97	-1.1177	1.39e-05	4.28e-07	GO:0044464//cell part;GO:0016021//integral component of membrane	GO:0005524//ATP binding;GO:0032559//adenyl ribonucleotide binding;GO:0017111//nucleoside-triphosphatase activity;GO:0016887//ATPase activity	GO:0009207//purine ribonucleoside triphosphate catabolic process	K05681//ATP-binding cassette, subfamily G (WHITE), member 2	gi|449434552|ref|XP_004135060.1|//PREDICTED: ABC transporter G family member 7 isoform X1 [Cucumis sativus]
Csa4G101280	286.885	38.163	-2.91022	1.57e-06	3.84e-08	NA	NA	NA	K01126//glycerophosphoryl diester phosphodiesterase [EC:3.1.4.46]	gi|778691864|ref|XP_004151801.2|//PREDICTED: uncharacterized protein LOC101214040 [Cucumis sativus]
Csa4G652810	205.986	420.434	1.02933	0.00271523	0.000217752	NA	NA	NA	NA	gi|449455565|ref|XP_004145523.1|//PREDICTED: uncharacterized protein LOC101218391 [Cucumis sativus]
Csa2G010330	8069.87	2701.32	-1.57888	7.61e-07	1.72e-08	NA	NA	NA	K02721//photosystem II PsbW protein	gi|449442939|ref|XP_004139238.1|//PREDICTED: photosystem II reaction center W protein, chloroplastic [Cucumis sativus]
[truncated: 1,254 more rows]

## Sheet: FRUIT
Table S1. List of genes that are differentially expressed in the wild-type and mict mutant
GeneID	WT_fruit-Expression	mict_fruit-Expression	log2FoldChange(mict_fruit/WT_fruit)	Padj	Pvalue	Cellular Component	Molecular Function	Biological Process	Kegg Orthology	Nr Description
[truncated: 711 more rows]
