# Supplementary material for: Study of micro-trichome (mict) reveals novel connections between transcriptional regulation of multicellular trichome development and specific metabolism in cucumber
Source: Hortic Res. 2021 Feb 1;8:21. doi: 10.1038/s41438-020-00456-0 (PMC7848009; doi:10.1038/s41438-020-00456-0)
Supplement: Supplementary file 6 — Tabel S2. Cutin identified in enzymatically isolated cuticles derived from the leaf of mict mutant and wild-type cucumber plants. [file 41438_2020_456_MOESM6_ESM.xlsx]

## Sheet: Sheet1
	Tabel S2. Cutin identified in enzymatically isolated cuticles derived from the leaf of mict mutant and wild type cucumber plants
	* indicates significant changes between mict mutant and wild type (Student’s t-test, P<0.05, n=4)
		LEAF
		mict		WT
	Cutin/μg cm-2	Mean	SD	Mean	SD
	Fatty acids(FAs)
	C16:0 FA	4.63685821*	0.270666	3.96724	0.170231
	9,10,16 Tri-OH C16FA	0.234086	0.012098	0.214373	0.075971
	C18:0 FA	0.81058828*	0.043702	0.453001	0.193994
	C18:2 FA	0.85230072*	0.015931	0.688831	0.061844
	C18:3 FA	3.41418	0.445899	3.38705	0.039979
	C20:0 FA	0.09862899*	0.007924	0.0001	0
	Subtotal	10.1533718*	0.800812	8.89594	0.548314
	ALCOHOL(OL)
	2-C18:0OL	0.10672592*	0.004592	0.185343	0.006295
	Terminal hydroxylated fatty acids (ω-HFAs)
	C16:0 ω-HFA	0.30032632*	0.032051	0.227099	0.051214
	C18:1 ω HFA	0.18025256*	0.019212	0.1431	0.015007
	C18:2 ω-HFA	0.506316	0.055068	0.528495	0.176705
	Subtotal	0.986895	0.106332	0.898695	0.242926
	Midchain hydroxylated fatty acids (HFAs)
	C20:0 2HFA	0.36882386*	0.022901	0.192956	0.020361
	C22:0 2HFA	2.05294648*	0.727852	0.628262	0.054898
	C23:0 2HFA	0.95316927*	0.021641	0.450401	0.064712
	C24:0 2HFA	9.43201725*	0.093461	3.67948	0.298889
	C25:0 2HFA	1.7135953*	0.05613	0.57489	0.047279
	C26:0 2HFA	2.44437643*	0.180804	0.852077	0.065108
	Subtotal	16.9649286*	1.10279	6.37807	0.551247
	Total	28.1051951*	2.00993	16.1727	1.34249
