# Supplementary material for: Study of micro-trichome (mict) reveals novel connections between transcriptional regulation of multicellular trichome development and specific metabolism in cucumber
Source: Hortic Res. 2021 Feb 1;8:21. doi: 10.1038/s41438-020-00456-0 (PMC7848009; doi:10.1038/s41438-020-00456-0)
Supplement: Supplementary file 7 — Table S3. Cuitn identified in enzymatically isolated cuticles derived from the fruit of mict mutant and wild-type cucumber plants. [file 41438_2020_456_MOESM7_ESM.xlsx]

## Sheet: Sheet1
	Table S3. Cuitn identified in enzymatically isolated cuticles derived from the fruit of mict mutant and wild type cucumber plants
	* indicates significant changes between mict mutant and wild type (Student’s t-test, P<0.05, n=4)
		FRUIT
		mict		WT
	Cutin/μg cm-2	Mean	SD	Mean	SD
	Fatty acids(FAs)
	9,10,16 Tri-OH C16FA	6.969771*	2.38258	2.24769	0.898893
	C16:0 FA	0.195174*	0.054525	0.077186	0.018936
	C18:0 FA	0.191315*	0.096422	0.060271	0.010353
	C18:2 FA	0.050705	0.035461	0.017782	0.013868
	C18:3 FA	0.009901	0.012842	0.007493	0.005232
	Subtotal	7.416864*	2.58183	2.41042	0.947281
	Midchain hydroxylated fatty acids (HFAs)
	Chlorohydric of 9,10 epoxy C18HFA	0.926558*	0.072609	0.522728	0.168533
	Terminal hydroxylated fatty acids (ω-HFAs)
	C16:0 ω-HFA	0.383813	0.119279	0.255331	0.01293
	C18:1 ω-HFA	1.526663*	0.418219	0.626026	0.136355
	C18:2 ω-HFA	0.122741*	0.033802	0.070844	0.016805
	Subtotal	2.033217*	0.571299	0.952201	0.166089
	Total	10.37664*	3.22574	3.88535	1.2819
