# Supplementary material for: Study of micro-trichome (mict) reveals novel connections between transcriptional regulation of multicellular trichome development and specific metabolism in cucumber
Source: Hortic Res. 2021 Feb 1;8:21. doi: 10.1038/s41438-020-00456-0 (PMC7848009; doi:10.1038/s41438-020-00456-0)
Supplement: Supplementary file 8 — Table S4. Wax identified in enzymatically isolated cuticles derived from the leaf of mict mutant and wild-type cucumber plants. [file 41438_2020_456_MOESM8_ESM.xlsx]

## Sheet: Sheet1
	Table S4. Wax identified in enzymatically isolated cuticles derived from the leaf of mict mutant and wild type cucumber plants
	* indicates significant changes between mict mutant and wild type (Student’s t-test, P<0.05, n=4)
		LEAF
		mict		WT
	WAX/μg cm-2	Mean	SD	Mean	SD
	Fatty acids(FAs)
	C16:0 FA	4.0085	0.509251	3.04745	0.423502
	C18:0 FA	4.62756	0.197926	4.39187	0.411671
	C18:2 FA	2.81109*	0.415494	0.828935	0.029295
	C20:0 FA	0.385662*	0.107812	0.208697	0.005299
	C22:0 FA	4.663629*	1.76525	0.342074	0.060471
	C24:0 FA	1.904181*	0.725237	0.333211	0.07579
	C26:0 FA	1.33788*	0.360705	0.401522	0.032946
	C28:0 FA	0.27919*	0.070403	0.0001	0
	Subtotal	20.0177*	4.15207	9.55386	1.03897
	ALCOHOL(OL)
	C19:0 OL	0.423544	0.03138	0.400556	0.004202
	C30:0 OL	1.03378	0.094112	1.05892	0.02348
	C32:0 OL	1.61329	0.278539	1.74466	0.173191
	Subtotal	3.07061	0.404031	3.20413	0.200874
	ALKANE(ALK)
	C23:0 ALK	0.284077	0.039634	0.264461	0.082461
	C26:0 ALK	0.573412	0.077196	0.887754	0.30915
	C27:0 ALK	1.344593*	0.073729	2.68434	0.476721
	C28:0 ALK	0.947827*	0.144942	1.7664	0.479443
	C29:0 ALK	3.174377*	0.140364	6.94249	0.545499
	C30:0 ALK	1.228367*	0.135674	2.22403	0.252618
	C31:0 ALK	2.580615*	0.1515	9.22429	0.961505
	C32:0 ALK	0.582175*	0.076488	1.69493	0.447129
	C33:O ALK	0.797374*	0.047717	2.69646	0.314804
	Subtotal	11.51282*	0.887244	28.3852	3.86933
	Others
	C16-Monoglycerides	0.504261*	0.019525	0.371753	0.071352
	C18:1 ALD	0.143273*	0.028181	0.177381	0.031027
	Stigmasterol	1.613083*	0.116516	1.38367	0.028715
	α-Amyrin	0.16343*	0.018447	0.784703	0.023926
	β-Amyrin	0.0001*	0	0.254153	0.028434
	β-sitosterol	1.59353*	0.107714	0.655204	0.025511
	Subtotal	4.017678*	0.290382	3.62686	0.208964
	Unidentified monomers(UIs)
	UI-1	0.130973*	0.117693	0.871962	0.0833
	UI-2	0.0001*	0	1.15148	0.223019
	UI-3	0.0001*	0	1.81311	0.120439
	UI-4	0.292413*	0.012596	1.35878	0.07244
	UI-5	0.0001*	0	1.17902	0.156801
	Subtotal	0.423686*	0.130288	6.37436	0.655999
	Total	39.04249*	5.86402	51.1444	5.97414
