# Supplementary material for: Study of micro-trichome (mict) reveals novel connections between transcriptional regulation of multicellular trichome development and specific metabolism in cucumber
Source: Hortic Res. 2021 Feb 1;8:21. doi: 10.1038/s41438-020-00456-0 (PMC7848009; doi:10.1038/s41438-020-00456-0)
Supplement: Supplementary file 9 — Table S5 Wax identified in enzymatically isolated cuticles derived from the fruit of mict mutant and wild-type cucumber plants. [file 41438_2020_456_MOESM9_ESM.xlsx]

## Sheet: Sheet1
	Table S5.Wax identified in enzymatically isolated cuticles derived from the fruit of mict mutant and wild type cucumber plants
	* indicates significant changes between mict mutant and wild type (Student’s t-test, P<0.05, n=4)
		Fruit
		mict		WT
	WAX/μg cm-2	Mean	SD	Mean	SD
	Fatty acids(FAs)
	C16:0FA	0.417557	0.042253	0.399103	0.057813
	C18:0 FA	0.288003*	0.021353	0.244625	0.026505
	C18:2 FA	0.090962	0.002743	0.071244	0.020961
	C18:3 FA	0.119009	0.007582	0.088887	0.025965
	C20:0 FA	0.017861*	0.00154	0.013734	0.002672
	C22:0 FA	0.033818*	0.005385	0.020641	0.003664
	C24:0 FA	0.084155	0.01865	0.089673	0.006552
	C26:0 FA	0.313248*	0.134875	0.601219	0.138418
	C27:0FA	0.041953*	0.020552	0.093514	0.031582
	C28:0FA	0.093646*	0.025662	0.301197	0.119077
	Subtotal	1.50021	0.280596	1.92384	0.43321
	ALCOHOL(OL)
	C19:0 OL	0.021589*	0.000694	0.014419	0.000862
	C28:0 OL	0.0001	0	0.007256	0.003711
	Subtotal	0.021689	0.000694	0.021675	0.004573
	ALKANE(ALK)
	C31:0 ALK	0.135016	0.035831	0.131205	0.022766
	C33:O ALK	0.007948*	0.003237	0.013473	0.002819
	Subtotal	0.142964	0.039068	0.144678	0.025585
	Unidentified monomers(UIs)
	UI-1	0.111845	0.039939	0.171571	0.053043
	UI-2	0.149853	0.055568	0.24495	0.058385
	UI-3	0.028745*	0.012609	0.119972	0.046842
	UI-4	0.025515*	0.010217	0.166678	0.019758
	UI-5	0.246346	0.099424	0.774028	0.427343
	UI-6	0.130332*	0.034418	1.31846	0.209003
	UI-7	0.319854	0.08259	0.851509	0.449223
	Subtotal	1.012491*	0.334765	3.64717	1.2636
	Total	2.677355*	0.655122	5.73736	1.72697
