# Supplementary material for: Study of micro-trichome (mict) reveals novel connections between transcriptional regulation of multicellular trichome development and specific metabolism in cucumber
Source: Hortic Res. 2021 Feb 1;8:21. doi: 10.1038/s41438-020-00456-0 (PMC7848009; doi:10.1038/s41438-020-00456-0)
Supplement: Supplementary file 10 — Table S6 Significantly different compounds between the wild-type and mict mutant in leaves and fruits. [file 41438_2020_456_MOESM10_ESM.xlsx]

## Sheet: LEAF
Table S6. Significantly different compounds between the wild type and mict mutant in leaves and fruits
Formula	Mass	RT	Compound Name	Class	mean		Ratio	P-value	FDR
					06-2	06-1	06-2/06-1	06-2/06-1	06-2/06-1
C10 H14 N2	162.116	3.8	L-Nicotine	Alkaloids	1.01463	0.954361	1.06316	0.302408	0.43947
C7 H12 O6	192.063	1.89	quinate	Alcohols and polyols	0.84645	0.943722	0.896927	0.356352	0.489681
C10 H19 N O	169.147	7.06	lupinine	Alkaloids	1.00995	1.00718	1.00275	0.883461	0.934341
C5 H14 N O	104.108	1.57	choline	Amines	0.912033	0.752336	1.21227	0.277872	0.415779
C2 H7 N O	61.053	1.62	ethanolamine	Amines	0.941975	1.00552	0.936808	0.413334	0.549299
C10 H12 N2 O	176.095	3.94	serotonin (5HT)	Amines	0.965026	0.949069	1.01681	0.841159	0.908632
C7 H6 O2	122.036	5.77	Benzoic acid	Benzene and substituted derivatives	1.04203	1.1122	0.936909	0.455196	0.597075
C12 H14 O8	286.068	5.08	dihydroxybenzoic acid pentose	Benzene and substituted derivatives	1.97636	1.11034	1.77996	0.561656	0.683461
C20 H23 N7 O7	473.166	4.77	formyltetrahydrofolate	Benzene and substituted derivatives	0.801514	1.18371	0.677123	0.000112088	0.00107818
C18 H26 O11	418.147	5.13	guaiacol hexose-pentose	Benzene and substituted derivatives	1.03326	1.45586	0.709726	0.0809437	0.157218
C13 H16 O8	300.085	4.84	hydroxybenzoic acid hexose II	Benzene and substituted derivatives	1.2386	1.22243	1.01323	0.873076	0.933129
C13 H16 O8	300.084	5.19	hydroxybenzoic acid hexose III	Benzene and substituted derivatives	2.07626	0.937741	2.21411	0.189016	0.303026
C13 H16 O9	316.079	4.62	protocatechuic acid O-hexoside #2	Benzene and substituted derivatives	2.77637	1.1352	2.44572	0.351418	0.492961
C7 H6 O3	138.032	7.73	Salicylic acid	Benzene and substituted derivatives	1.01377	0.975192	1.03956	0.539044	0.668017
C8 H8 O4	168.044	6.66	vanillate	Benzene and substituted derivatives	0.782395	1.10454	0.708343	0.0852002	0.160845
C9 H8 O4	180.042	6.48	caffeic acid	Cinnamic acids and derivatives	1.01964	1.09072	0.934835	0.309845	0.447062
C15 H18 O9	342.095	5	caffeic acid hexoside II	Cinnamic acids and derivatives	1.7517	0.688441	2.54445	0.00772981	0.0243972
C15 H18 O8	326.1	5.39	coumaric acid hexoside III	Cinnamic acids and derivatives	0.957448	1.06608	0.898103	0.52163	0.658558
C16 H20 O9	356.11	5.039	feruloyl-hexoside I	Cinnamic acids and derivatives	1.02948	1.59005	0.647449	0.000951923	0.00565554
C16 H20 O9	356.11	5.52	feruloyl-hexoside II	Cinnamic acids and derivatives	1.69969	0.913153	1.86134	0.000159001	0.00145992
C11 H12 O5	224.068	5.49	sinapic acid #1	Cinnamic acids and derivatives	1.66022	0.975847	1.70131	8.90143e-06	0.000149841
C17 H22 O10	386.121	5.15	sinapoyl-hexoside I	Cinnamic acids and derivatives	1.1111	1.40613	0.790183	0.055391	0.11535
C17 H22 O10	386.121	5.32	sinapoyl-hexoside II	Cinnamic acids and derivatives	1.09064	1.21768	0.895669	0.347879	0.491409
C17 H22 O10	386.121	5.4	sinapoyl-hexoside III	Cinnamic acids and derivatives	1.39607	1.00878	1.38392	0.0301912	0.0717484
C17 H22 O10	386.121	5.49	sinapoyl-hexoside IV	Cinnamic acids and derivatives	4.33806	0.89887	4.82612	8.38564e-06	0.00016939
C14 H21 N O8	331.127	3.68	5'-O-beta-D-glucosylpyridoxine	Cofactors, Prosthetic Groups, Electron Carriers	0.84024	1.08815	0.772171	0.00505159	0.0185531
C6 H6 N2 O	122.048	2.72	nicotinamide	Cofactors, Prosthetic Groups, Electron Carriers	1.30086	1.05225	1.23627	0.387589	0.521953
C6 H5 N O2	123.032	2.58	nicotinate	Cofactors, Prosthetic Groups, Electron Carriers	0.939425	0.930389	1.00971	0.968986	0.998649
C9 H17 N O5	219.11	4.63	pantothenate	Cofactors, Prosthetic Groups, Electron Carriers	0.804958	0.996085	0.808122	0.00196494	0.0104452
C35 H36 N4 O5	592.269	19.29	pheophorbide A #2	Cofactors, Prosthetic Groups, Electron Carriers	0.803926	1.47197	0.546158	0.256046	0.385979
C7 H7 N O2	137.048	1.74	trigonelline (N'-methylnicotinate)	Cofactors, Prosthetic Groups, Electron Carriers	1.12289	0.975717	1.15084	0.0276862	0.0690447
C12 H20 O3	212.141	13.78	cucurbic acid	Fatty acyls	0.87036	1.32152	0.658606	1.5808e-05	0.000228086
C27 H30 O14	578.163	5.39	4'-hydroxyisoflavone-C-glucoside-O-glucoside	Flavonoids	0.703505	1.49386	0.470932	0.00120967	0.00678761
C21 H22 O10	434.122	6.55	chalcone 2'-O-glucoside	Flavonoids	0.526053	0.804233	0.654105	0.00548951	0.0191186
C34 H42 O21	786.221	4.96	chrysoeriol-C-hexoside-C-hexoside-O-hexoside	Flavonoids	0.958043	2.69925	0.354929	6.3713e-06	0.000183858
C27 H30 O15	594.158	5.66	chrysoeriol-C-hexoside-C-pentoside	Flavonoids	0.839526	1.28554	0.653054	0.000224569	0.0019723
C22 H22 O11	462.116	6.52	chrysoeriol-O-hexoside	Flavonoids	0.642031	1.07804	0.595552	0.0365465	0.0811252
C33 H41 O21	773.213	5.07	delphinidin-3-O-rutinoside-5-O-glucoside	Flavonoids	1.35787	1.02641	1.32294	0.0256942	0.0674055
C36 H36 O18	756.19	5.86	isoorientin C-hexoside-C-hexoside	Flavonoids	1	1	1	#DIV/0!	#DIV/0!
C27 H30 O16	610.149	5.66	isoorientin hexoside	Flavonoids	0.924747	1.30362	0.709367	0.0314257	0.0721363
C33 H40 O21	772.206	5.07	isoorientin-7,2''-di-O-glucoside	Flavonoids	1.38885	1.00778	1.37814	0.00615705	0.0210801
C44 H50 O24	962.268	5.19	isoscoparin 2''-(6-(E)-feruloylglucoside) 4'-glucoside	Flavonoids	1	1	1	#DIV/0!	#DIV/0!
C38 H40 O19	800.216	5.98	isoscoparin 2''-O-(6'''-(E)-feruloyl)-glucopyranoside	Flavonoids	1	1	1	#DIV/0!	#DIV/0!
C28 H32 O16	624.169	5.05	isoscoparin hexoside I	Flavonoids	0.659095	1.37619	0.478926	8.03201e-05	0.000811233
C28 H32 O16	624.169	5.39	isoscoparin hexoside II	Flavonoids	0.714835	1.52511	0.468709	0.00107967	0.00623123
C28 H32 O16	624.169	5.73	isoscoparin hexoside III	Flavonoids	0.891422	4.07842	0.21857	2.07196e-06	0.000139512
C43 H48 O23	932.258	5.23	isovitexin 2''-(6'''-feruloylglucoside) 4'-glucoside	Flavonoids	0.5	0.625	0.8	0.355918	0.492434
C37 H38 O18	770.205	6.06	isovitexin 2''-O-(6'''-(E)- feruloyl)-glucopyranoside	Flavonoids	1	1	1	#DIV/0!	#DIV/0!
C42 H46 O22	902.248	5.22	isovitexin 2''-O-[4-hydroxy-(E)-cinnamoyl-(->6)-beta-D-glucopyranosyl] 4'-O-beta-D-glucopyranoside	Flavonoids	0.152083	0.34125	0.445664	0.547445	0.674292
C43 H36 O17	824.198	4.89	kaempferol 3-(3'',6''-diacetyl-2'',4''-di-p-coumaroylrhamnoside)	Flavonoids	1.26077	0.987574	1.27663	0.00793281	0.0242792
C27 H30 O14	578.164	5.73	kaempferol-3-O-rhamnoside-7-O-rhamnoside	Flavonoids	0.919394	4.1738	0.220278	1.59917e-06	0.000323031
C33 H40 O19	740.216	4.96	kaempferol-3-O-rutinoside-7-O-rhamnoside	Flavonoids	0.957856	2.69809	0.355013	6.45917e-06	0.000163094
C21 H20 O10	432.106	6.4	naringenin hexoside	Flavonoids	0.73724	9.61003	0.0767157	3.07559e-06	0.000155317
C28 H33 O16	625.176	5.04	peonidin di-hexoside I	Flavonoids	0.594066	1.56261	0.380175	5.80163e-05	0.000616805
C28 H33 O16	625.177	5.39	peonidin di-hexoside II	Flavonoids	0.684207	1.94931	0.351	0.00022461	0.00189047
C28 H33 O16	625.177	5.73	peonidin di-hexoside III	Flavonoids	0.8641	4.3603	0.198174	8.77053e-06	0.000161059
C42 H46 O23	918.243	5.09	quercetin 3-(6'''-p-coumarylglucosyl)(1->2)-rhamnoside 7-glucoside	Flavonoids	0.5	0.625	0.8	0.355918	0.49583
C21 H20 O12	464.095	6.08	quercetin 3-D-galactoside	Flavonoids	1	5.73153	0.174473	4.36048e-06	0.000176163
C33 H40 O20	756.211	4.89	quercetin-3-O-rhamnosyl(1-->2)-glucoside-7-O-rhamnoside	Flavonoids	1.19243	1.02607	1.16213	0.00664269	0.0216423
C17 H32 O2	268.24	16.01	10-heptadecenoate(17:1n7)	Lipids	0.942954	0.946702	0.996041	0.93222	0.970662
C12 H23 N O3	229.168	7.71	12-Amino-12-oxo-dodecanoic acid	Lipids	0.985538	0.980473	1.00517	0.780718	0.852459
C13 H25 N O3	243.184	8.5	13-Amino-13-oxo-tridecanoic acid	Lipids	1.01406	0.981477	1.0332	0.0832889	0.15872
C16 H35 N	241.277	12.39	1-hexadecylamine	Lipids	1.05719	0.861474	1.22719	0.00449072	0.0171156
C24 H50 N O7 P	495.333	14.34	1-LysoPC(16:0)	Lipids	0.933624	1.94253	0.480623	0.00301928	0.0129765
C26 H52 N O7 P	521.347	15.01	1-LysoPC(18:1)	Lipids	0.999574	1.90825	0.523817	0.00534667	0.0189479
C26 H50 N O7 P	519.332	13.44	1-LysoPC(18:2)	Lipids	1.04773	2.26293	0.462998	0.00411827	0.0163116
C26 H48 N O7 P	517.317	12.19	1-LysoPC(18:3)	Lipids	0.878329	2.26508	0.387769	0.00244178	0.0117438
C21 H44 N O7 P	453.285	14.06	1-LysoPE(16:0)	Lipids	0.969089	2.09343	0.46292	0.000747536	0.00487104
C23 H48 N O7 P	481.315	16.52	1-LysoPE(18:0)	Lipids	0.90209	1.42119	0.634742	0.00365722	0.0150767
C23 H44 N O7 P	477.285	13.2	1-LysoPE(18:2)	Lipids	0.960441	2.38862	0.40209	0.000586222	0.00408334
C23 H42 N O7 P	475.27	12.01	1-LysoPE(18:3)	Lipids	0.87893	2.54084	0.345922	0.000562723	0.00421
C24 H50 N O7 P	495.332	13.97	2-LysoPC(16:0)	Lipids	0.999085	2.03567	0.49079	0.00261234	0.0117265
C26 H50 N O7 P	519.33	13.08	2-LysoPC(18:2)	Lipids	0.924604	1.87534	0.493034	0.0140981	0.040683
C26 H48 N O7 P	517.317	11.88	2-LysoPC(18:3)	Lipids	0.853471	1.80942	0.471683	0.00784407	0.0243769
C21 H44 N O7 P	453.285	13.65	2-LysoPE(16:0)	Lipids	0.969059	2.01783	0.480249	0.00185441	0.0101241
C23 H44 N O7 P	477.285	12.86	2-LysoPE(18:2)	Lipids	0.917046	2.16499	0.423579	0.000632433	0.00425838
C23 H42 N O7 P	475.27	11.7	2-LysoPE(18:3)	Lipids	0.828441	2.13691	0.387683	0.000831009	0.00508678
C25 H46 N O7 P	503.294	11.74	2-LysoPE(20:3)	Lipids	1.14873	1.12751	1.01882	0.65757	0.763386
C19 H38 O4	330.279	13.51	2-palmitoylglycerol	Lipids	0.792545	1.81315	0.437111	4.51861e-06	0.000152126
C6 H10 O5	162.053	4.1	3-hydroxy-3-methyl-Glutaric acid	Lipids	1.14846	1.05742	1.0861	0.606552	0.720727
C18 H30 O3	294.219	13.91	9-HOTrE	Lipids	0.810072	0.996912	0.812581	0.577757	0.690573
C9 H16 O4	188.105	6.9	azelaic acid	Lipids	1.00244	0.979205	1.02373	0.115625	0.206692
C22 H42 O4	370.308	18.14	dioctyl hexanedioate	Lipids	0.982474	0.834649	1.17711	0.00732078	0.023473
C18 H32 O3	296.235	14.97	hydroxy-octadecadienoic acid	Lipids	0.95662	0.952822	1.00399	0.896647	0.93846
C18 H34 O5	330.242	8.54	Hydroxyoctadecanedioic acid I	Lipids	0.946997	1.08033	0.876578	0.634482	0.74084
C18 H30 O2	278.224	17.38	linolenic acid (18:3)	Lipids	0.767867	1.5472	0.496296	0.136581	0.242011
C6 H15 O8 P	246.05	1.6	phosphatidyl glycerol	Lipids	0.905769	1.01297	0.89417	0.166526	0.278001
C5 H15 N O4 P	184.074	1.57	phosphocholine	Lipids	0.873592	1.1286	0.774048	0.178301	0.290458
C4 H12 N O4 P	169.05	1.57	phosphodimethylethanolamine	Lipids	0.896614	1.2063	0.743274	0.0399946	0.08687
C16 H22 O4	278.152	16.17	phthalic acid Mono-2-ethylhexyl Ester	Lipids	1.01302	1.01908	0.994057	0.869712	0.934478
C18 H39 N O3	317.294	10.49	phytosphingosine	Lipids	1.02764	0.719628	1.42801	0.00309897	0.0130415
C21 H32 O	300.244	6.89	pregna-5,20-dien-3-ol	Lipids	0.946368	1.10999	0.85259	0.0472667	0.100504
C18 H30 O2	278.225	14.96	punicic acid	Lipids	1.0045	0.94443	1.06361	0.52526	0.654954
C8 H21 N O6 P	258.111	1.6	sn-glycero-3-phosphocholine	Lipids	0.771493	2.49389	0.309353	0.000791766	0.00499803
C18 H39 N O2	301.297	11.47	sphinganine	Lipids	1.01519	0.924896	1.09763	0.148837	0.259182
C21 H36 O4	352.261	13.51	sterebin I	Lipids	0.809743	1.8362	0.440988	2.54876e-05	0.000321782
C14 H31 N	213.246	9.75	tetradecylamine	Lipids	0.994564	0.833164	1.19372	0.000241595	0.00195208
C20 H35 N O2	321.264	15.15	α-linolenoyl ethanolamide	Lipids	0.997655	0.999728	0.997927	0.997721	1.01788
C5 H8 O3	116.047	1.74	3-methyl-2-oxobutyrate	Organic acids	1.04019	0.952629	1.09192	0.00636034	0.0210621
C6 H11 N O3	145.074	1.7	4-acetamidobutanoate	Organic acids	0.817857	0.936602	0.873217	0.314369	0.447201
C5 H8 O5	148.037	3.92	citramalic acid	Organic acids	1.02414	1.24644	0.821649	0.0103706	0.0308067
C6 H6 O6	174.014	3.1	dehydroascorbate	Organic acids	1.11375	0.827808	1.34542	0.167488	0.275062
C4 H4 O4	116.011	2.15	fumarate	Organic acids	1.22243	0.792271	1.54295	0.00251485	0.0118139
C3 H6 O4	106.027	1.81	glycerate	Organic acids	0.816764	1.33889	0.61003	0.00499206	0.018674
C3 H6 O3	90.032	2.15	Hydroxypropionic acid	Organic acids	1.26944	0.820418	1.54731	0.00618069	0.0208083
C9 H7 N O	145.052	7.26	Indole-3-carbaldehyde	Organic acids	1.05817	0.935839	1.13072	0.166643	0.275917
C4 H6 O5	134.021	2.15	malate	Organic acids	1.23065	0.755108	1.62977	0.00230265	0.0116284
C4 H5 N O3	115.027	1.57	Maleamic acid	Organic acids	1.00749	0.862491	1.16812	0.0311249	0.072267
C4 H8 O5	136.037	1.71	threonate	Organic acids	1.1604	1.08527	1.06923	0.664144	0.766612
C12 H20 O4	228.136	9.87	Traumatic Acid	Organic acids	1.02897	0.961223	1.07048	0.0316033	0.0717289
C H4 N2 O	60.032	1.66	urea	Organic acids and derivatives	0.938513	0.998917	0.939531	0.740083	0.812482
C20 H43 N O4	361.319	9.18	2-amino-1,3,4,5-eicosanetetrol	Others	1.04982	1.121	0.936504	0.975347	1.0001
C14 H31 N O3	261.23	6.64	2-amino-1,3,4-tetradecanetriol	Others	1.36595	0.784184	1.74187	0.146792	0.257843
C20 H43 N O2	329.329	12.15	2-amino-1,3-eicosanediol	Others	1.14177	1.07284	1.06425	0.616739	0.728546
C18 H39 N O2	301.298	10.56	2-amino-1,3-octadecanediol	Others	1.08317	0.903376	1.19903	0.0753097	0.147695
C11 H10 O4	206.058	8.58	2-hydroxy-8-methylchromene-2-carboxylate	Others	1.09684	1.75603	0.624613	4.66847e-05	0.000523906
C8 H17 N O S	175.103	6.83	7-methylthioheptanaldoxime	Others	0.99676	0.968016	1.02969	0.377007	0.51111
C14 H31 N O	229.241	9.06	dodecyl (dimethyl) amine oxide	Others	0.995812	0.878165	1.13397	0.0384438	0.0844092
C H5 O4 P	111.993	1.6	hydroxymethylphosphonate	Others	0.566694	1.33154	0.425592	0.000584672	0.00421799
C13 H24 N2 O	224.189	10.74	N,N'-dicyclohexylurea	Others	0.999961	0.972708	1.02802	0.00404139	0.0163272
C15 H8 O7	300.027	4.15	pseudopurpurin	Others	0.977896	0.82439	1.18621	0.523156	0.656383
C14 H21 N O8	331.127	3.11	zinolol	Others	0.808168	1.06023	0.762259	0.0987391	0.182984
C10 H7 N O4	205.038	4.71	4,8-dihydroxyquinoline-2-carboxylic acid	Quinolines and derivatives	0.948474	0.977122	0.970682	0.72741	0.807345
C30 H44 O6	500.314	8.68	11-Deoxocucurbitacin I	Terpenoids	0.724986	1.83593	0.394888	0.00523953	0.0188997
C15 H20 O4	264.136	7.47	abscisic acid	Terpenoids	1.24059	1.66992	0.742906	0.0274856	0.0694011
C21 H30 O9	426.188	6.4	abscisic acid hexose ester	Terpenoids	1.49309	1.31325	1.13694	0.567193	0.686066
C32 H48 O8	560.335	8.68	cucurbitacin C	Terpenoids	0.73849	1.91155	0.38633	0.00269385	0.0118295
C29 H44 O9	536.296	13.51	sarmentogenin 3-O-alpha-L-rhamnoside I	Terpenoids	0.741417	1.92828	0.384496	1.66218e-05	0.00022384
C29 H44 O9	536.297	13.85	sarmentogenin 3-O-alpha-L-rhamnoside II	Terpenoids	0.657348	3.37442	0.194803	7.60494e-06	0.000170689

## Sheet: FRUIT
Table S6. signigicantly different compounds between the wild type and mict mutant in leaves and fruits
Formula	Mass	RT	Compound Name	Class	mean		ratio	p-value	FDR
					06-2	06-1	06-2/06-1	06-2/06-1	06-2/06-1
C7H12O6	192.063	1.75	quinate	Alcohols and polyols	1.40808	1.25557	1.12147	0.220951	0.371099
C16H21NO3	275.153	14.5	elwesine	Alkaloid	0.721588	1.77118	0.407405	0.00128293	0.00750018
C5H9N3	111.079	1.49	histamine	Amines	0.448015	2.56702	0.174527	0.0039628	0.0162796
C20H35NO2	321.266	15.52	linolenoyl ethanolamide	Amines	1.24901	2.23004	0.560085	0.000923384	0.00597253
C6H15NO3	149.105	1.54	triethanolamine	Amines	2.63647	1.95957	1.34543	0.0552654	0.121744
C5H7N3	109.064	2.51	brunfelsamidine	Amines	3.68379	2.52078	1.46137	0.138209	0.250093
C12H14O8	286.068	5.11	dihydroxybenzoic acid pentose	Benzene derivatives	4.62083	0.742742	6.22132	0.0107826	0.0345045
C8H9NO	135.068	3.81	2-phenylacetamide	Benzene derivatives	1.81457	0.870031	2.08564	0.0126494	0.0377003
C13H16O8	300.084	4.77	hydroxybenzoic acid hexose II	Benzene derivatives	0.905916	4.91214	0.184424	0.01249	0.0379696
C13H16O8	300.085	4.3	hydroxybenzoic acid hexose I	Benzene derivatives	1.05243	2.98188	0.352942	0.0272413	0.0684411
C19H28O11	432.163	5.03	benzyl alcohol dihexose I	Benzene derivatives	1.70439	1.8365	0.928062	0.529535	0.633774
C19H28O11	432.162	5.33	benzyl alcohol dihexose II	Benzene derivatives	1.27661	1.94336	0.65691	0.0220554	0.0573064
C6H6N2O	122.048	2.56	nicotinamide	Cofactors, Prosthetic Groups, Electron Carriers	2.2747	0.613221	3.70943	0.00239534	0.0117449
C6H5NO2	123.032	2.51	nicotinate	Cofactors, Prosthetic Groups, Electron Carriers	1.5813	0.662812	2.38574	0.00389966	0.0162397
C20H23N7O7	473.166	4.72	formyltetrahydrofolate	Cofactors, Prosthetic Groups, Electron Carriers	3.30465	2.26528	1.45883	0.0255771	0.0647953
C17H20N4O6	376.138	5.39	riboflavin	Cofactors, Prosthetic Groups, Electron Carriers	1.98847	1.31957	1.50691	0.0034812	0.0153375
C9H17NO5	219.111	4.57	pantothenate	Cofactors, Prosthetic Groups, Electron Carriers	1.83134	1.24496	1.47101	0.00782204	0.02765
C7H7NO2	137.048	1.71	trigonelline	Cofactors, Prosthetic Groups, Electron Carriers	1.83254	1.88223	0.973599	0.428086	0.570781
C15H27NO10	381.16	4.45	pantothenic acid hexoside	Cofactors, Prosthetic Groups, Electron Carriers	2.3589	1.3955	1.69036	0.123367	0.232941
C6H8O6	176.031	2.51	ascorbate	Cofactors, Prosthetic Groups, Electron Carriers	3.41119	1.77288	1.9241	0.0607274	0.129099
C35H36N4O5	592.268	19.24	pheophorbide A	Cofactors, Prosthetic Groups, Electron Carriers	4.59431	1.73817	2.64319	0.000309046	0.00260972
C14H21NO8	331.126	3.35	5'-O-beta-glucosylpyridoxine	Cofactors, Prosthetic Groups, Electron Carriers	2.50961	2.45034	1.02419	0.937565	0.950066
C29H50O2	430.379	13.77	tocopherol	Cofactors, Prosthetic Groups, Electron Carriers	2.02556	1.59975	1.26617	0.542565	0.641789
C4H8O5	136.037	1.72	threonate	Cofactors, Prosthetic Groups, Electron Carriers	1.78825	1.84804	0.967645	0.722626	0.795936
C15H27NO10	381.163	4.45	pantothenic acid hexose	Cofactors, Prosthetic Groups, Electron Carriers	1.13825	1.30316	0.873451	0.43093	0.572064
C21H22O10	434.114	6.3	naringenin O-hexoside	Flavonoids	0.0146559	3.56818	0.00410739	1.33886e-09	4.07014e-07
C22H22O11	462.118	6.05	rhamnetin-O-rhamnoside I	Flavonoids	0.295789	1.52208	0.194332	8.11899e-05	0.000822725
C18H32O5	328.225	8.19	trihydroxy-octadecadienoic acid IV	Flavonoids	2.90286	3.02608	0.959279	0.676177	0.758516
C15H14O6	290.075	5.37	catechin	Flavonoids	1.60058	1.4517	1.10256	0.647276	0.734224
C42H46O22	902.247	5.17	isovitexin 2''-O-[4-hydroxy-(E)-cinnamoyl-(->6)-beta-D-glucopyranosyl] 4'-O-beta-D-glucopyranoside	Flavonoids	0.63076	1.34355	0.469472	0.161354	0.281906
C24H22O14	534.099	6.51	luteolin-O-malonylhexoside	Flavonoids	0.911834	54.3455	0.0167785	5.56159e-06	9.39291e-05
C21H20O12	464.096	6.01	delphinidin 3-O-glucoside #2	Flavonoids	0.594719	201.907	0.00294552	1.58719e-07	4.38641e-06
C21H20O12	464.096	6.01	quercetin 3-D-galactoside	Flavonoids	0.564126	163.891	0.00344207	1.31631e-07	4.0016e-06
C15H12O5	272.068	8.53	naringenin chalcone	Flavonoids	0.170581	19.2582	0.00885758	2.77701e-06	4.96595e-05
C21H20O11	448.101	6.26	cyanidin-3-O-glucoside #2	Flavonoids	0.0957021	69.827	0.00137056	3.86162e-08	1.67705e-06
C23H24O13	508.122	6.18	syringetin 3-O-glucopyranoside	Flavonoids	1	2.41107	0.414754	7.71392e-06	0.000123423
C28H32O16	624.169	6.05	isoscoparin-2''-O-glucoside	Flavonoids	0.563889	11.2516	0.0501162	1.25917e-05	0.000173994
C16H12O6	300.065	8.63	kaempferide	Flavonoids	0.667514	12.619	0.0528974	2.68436e-06	5.10029e-05
C23H24O12	492.127	6.38	tricin 5-O-glucopyranoside	Flavonoids	0.056713	6.6066	0.0085843	6.58501e-09	6.67281e-07
C21H20O11	448.101	6.26	kaempferol-3-O-glucoside	Flavonoids	0.0604584	33.4435	0.00180777	3.36632e-08	1.7056e-06
C22H22O11	462.117	6.42	chrysoeriol-O-hexoside I	Flavonoids	0.505144	20.8416	0.0242373	7.21491e-07	1.68718e-05
C27H30O16	610.153	5.08	isoorientin 2''-O-glucoside	Flavonoids	0.869172	9.98008	0.0870906	0.000320078	0.00262983
C27H30O14	578.163	6.05	kaempferol-3-O-rhamnoside-7-O-rhamnoside	Flavonoids	0.524567	10.0947	0.0519645	1.75692e-05	0.000222543
C27H30O16	610.15	5.73	quercetin-3-O-rhamnoside-7-O-glucoside II	Flavonoids	1.83003	7.31113	0.250307	0.00561818	0.0216193
C22H22O12	478.112	6.3	petunidin 3-O-glucoside	Flavonoids	0.0236319	16.4992	0.0014323	4.24998e-09	6.45996e-07
C27H30O15	594.159	5.53	chrysoeriol-C-hexoside-C-pentoside	Flavonoids	0.372412	10.9709	0.0339453	4.41363e-07	1.11812e-05
C22H22O11	462.116	6.44	chrysoeriol-O-hexoside II	Flavonoids	0.0280904	11.5625	0.00242943	1.66753e-06	3.37953e-05
C17H14O7	330.073	8.52	tricin	Flavonoids	0.0846509	11.0497	0.00766089	5.5493e-08	2.10873e-06
C22H22O11	462.116	6.45	chrysoeriol-O-hexoside III	Flavonoids	0.0359218	11.2974	0.00317964	1.3812e-08	8.39772e-07
C18H32O5	328.225	7.92	trihydroxy-octadecadienoic acid I	Flavonoids	0.979529	9.0898	0.107761	1.36944e-05	0.000181005
C22H22O11	462.116	6.18	rhamnetin-O-rhamnoside II	Flavonoids	0.700507	13.5362	0.0517505	2.725e-05	0.000318616
C28H32O16	624.169	5.43	isoscoparin-O-glucoside II	Flavonoids	0.70448	10.8539	0.0649054	8.99715e-05	0.000882301
C28H32O15	608.175	6.12	isorhamnetin-O-rhamnoside-O-rhamnoside	Flavonoids	0.331583	9.23669	0.0358985	1.41219e-06	3.06647e-05
C23H24O12	492.127	6.5	tricin 7-O-glucopyranoside	Flavonoids	0.0230232	4.15051	0.00554709	8.6876e-09	6.60258e-07
C27H30O14	578.166	5.34	4'-hydroxyisoflavone-C-glucoside-O-glucoside	Flavonoids	0.742936	2.79795	0.265529	0.00176235	0.00956703
C18H32O5	328.225	8.01	trihydroxy-octadecadienoic acid II	Flavonoids	3.43531	3.66525	0.937264	0.540401	0.641726
C21H30O12	474.174	5.72	apigenin acetylhexoside	Flavonoids	3.17081	5.81193	0.545569	0.187361	0.321795
C18H32O5	328.226	8.1	trihydroxy-octadecadienoic acid III	Flavonoids	3.95894	3.15354	1.25539	0.422473	0.570808
C26H28O15	580.139	5.28	luteolin-C-pentyl-hexoside II	Flavonoids	6.06657	0.997864	6.07956	0.000558575	0.00404302
C33H40O20	756.212	4.83	quercetin-3-O-rhamnosyl(1-->2)-glucoside-7-O-rhamnoside	Flavonoids	1.51437	1.57805	0.959646	0.990628	0.993898
C37H38O18	770.208	5.95	isovitexin 2''-O-(6'''-(E)- feruloyl)-glucopyranoside	Flavonoids	0.411006	0.411006	1	#DIV/0!	#DIV/0!
C25H28O12	520.156	6.22	chrysoeriol C-hexoside derivant	Flavonoids	1.34291	0.782041	1.71718	0.0129525	0.0375006
C43H48O23	932.258	5.17	isovitexin 2''-(6'''-feruloylglucoside) 4'-glucoside	Flavonoids	1	1	1	#DIV/0!	#DIV/0!
C21H20O11	448.102	5.81	cyanidin-3-O-glucoside #1	Flavonoids	1.03989	0.632599	1.64383	0.0921896	0.188091
C16H12O7	316.061	5.81	rhamnetin	Flavonoids	1.46623	1.01979	1.43777	0.683222	0.763601
C21H20O11	448.1	6.57	quercetin-3-O-rhamnoside	Flavonoids	0.479588	21.6646	0.022137	0.0254472	0.0650079
C28H32O16	624.17	5.34	isoscoparin-O-glucoside I	Flavonoids	0.338303	3.30667	0.102309	4.82865e-05	0.000524254
C34H42O21	786.222	4.91	chrysoeriol-C-hexoside-C-hexoside-O-hexoside	Flavonoids	0.146484	4.01115	0.0365192	0.00109489	0.00665693
C33H40O19	740.216	4.91	kaempferol-3-O-rutinoside-7-O-rhamnoside	Flavonoids	0.206107	3.98752	0.0516882	0.000652176	0.00461074
C28H32O16	624.169	5.68	isorhamnetin-3-O-rutinoside	Flavonoids	0.617166	4.8056	0.128426	0.0929721	0.188423
C44H50O24	962.266	5.15	isoscoparin 2''-(6-(E)-feruloylglucoside) 4'-glucoside	Flavonoids	1.13649	1.11771	1.01681	0.739528	0.800059
C15H18O8	326.1	5.41	coumaric acid hexoside III	Hydroxycinnamate derivatives	1.55241	0.459327	3.37974	0.0126038	0.0379362
C9H8O3	164.048	3.81	trans-2-hydroxycinnamate	Hydroxycinnamate derivatives	2.08002	0.878242	2.36839	0.0122502	0.0376166
C9H8O2	148.052	4.44	cinnamic acid	Hydroxycinnamate derivatives	1.83507	2.23821	0.819884	0.555448	0.651954
C12H14O5	238.083	6.83	3,4,5-trimethoxycinnamic acid	Hydroxycinnamate derivatives	1.36559	1.25832	1.08524	0.733613	0.802225
C10H10O4	194.057	6.57	ferulate	Hydroxycinnamate derivatives	1.2103	2.63511	0.459297	0.00980505	0.0320509
C23H30O14	530.161	5.08	feruloylquinic acid-hexoside	Hydroxycinnamate derivatives	2.35622	2.13563	1.10329	0.2686	0.42976
C17H20O9	368.11	5.59	feruloylquinic acid	Hydroxycinnamate derivatives	1.51919	1.48993	1.01964	0.840647	0.875194
C9H8O3	164.047	5.26	o-coumaric acid	Hydroxycinnamate derivatives	0.2252	0.0529184	4.25562	7.00525e-05	0.000734343
C11H12O5	224.068	5.44	sinapic acid I	Hydroxycinnamate derivatives	0.405445	0.125607	3.22788	0.119568	0.22718
C15H18O8	326.101	5.25	coumaric acid hexoside I	Hydroxycinnamate derivatives	0.80247	0.80247	1	#DIV/0!	#DIV/0!
C15H18O8	326.101	5.32	coumaric acid hexoside II	Hydroxycinnamate derivatives	7.99403	0.907192	8.81183	0.000819288	0.00553475
C15H18O8	326.1	5.51	coumaric acid hexoside IV	Hydroxycinnamate derivatives	1.50707	0.100281	15.0284	0.000525775	0.00389843
C23H46NO7P	479.293	14.36	2-LysoPE(18:1)	Lipids	1.56775	1.33591	1.17355	0.408661	0.567274
C9H18O8	254.101	1.73	3-beta-D-galactosyl-sn-glycerol	Lipids	2.45808	1.66717	1.47441	0.0586075	0.126359
C3H8O3	92.049	1.71	glycerol	Lipids	2.23718	1.90465	1.17458	0.0313125	0.0749527
C18H39NO2	301.298	10.99	2-amino-1,3-octadecanediol	Lipids	3.11054	1.72346	1.80483	0.0136126	0.038317
C12H20O3	212.141	13.65	traumatin	Lipids	5.87593	2.96543	1.98148	0.00101192	0.0064088
C6H15O8P	246.05	1.86	phosphatidyl glycerol	Lipids	3.26784	1.9776	1.65243	0.00773698	0.0276711
C26H50NO7P	519.332	13.17	2-LysoPC(18:2)	Lipids	4.63928	1.57201	2.95118	0.0184992	0.0497677
C26H48NO7P	517.316	12.26	1-LysoPC(18:3)	Lipids	0.930335	1.3029	0.714051	0.0202864	0.0536266
C5H14NO4P	183.066	1.62	phosphocholine	Lipids	2.97193	2.64067	1.12544	0.629062	0.721641
C19H40NO7P	425.253	11.72	1-LysoPE(14:0)	Lipids	1.73958	1.27322	1.36628	0.737702	0.803804
C3H9O6P	172.009	1.53	glycerophosphate	Lipids	1.10032	1.04649	1.05145	0.784077	0.836349
C20H42NO7P	439.271	12.86	1-LysoPE(15:0)	Lipids	1.22901	1.38225	0.889132	0.432966	0.572269
C26H48NO7P	517.317	11.9	2-LysoPC(18:3)	Lipids	2.24698	1.36845	1.64199	0.0558944	0.121371
C18H30O3	294.219	13.78	9-HOTrE	Lipids	3.6772	1.82516	2.01473	0.0420671	0.0991349
C18H28O3	292.204	14.42	9-OxoOTrE	Lipids	4.32999	1.95121	2.21913	0.0132908	0.038117
C18H28O2	276.209	14.01	octadecatetraenoic acid	Lipids	0.891834	4.37586	0.203808	1.17106e-05	0.000169525
C18H28O3	292.204	7.93	13-epi-12-oxo phytodienoic acid	Lipids	0.714796	10.2833	0.0695107	1.82087e-05	0.000221418
C18H30O3	294.22	15.32	13(S)-HOTrE	Lipids	1.34523	3.68197	0.365355	0.00167461	0.00925605
C18H34O5	330.241	8.45	hydroxyoctadecanedioic acid I	Lipids	1.59149	3.415	0.466031	0.00181501	0.00968006
C18H32O3	296.235	14.88	hydroxy-octadecadienoic acid	Lipids	1.55567	2.96937	0.523907	0.0214243	0.0561464
C18H30O2	278.225	14.89	punicic acid	Lipids	1.54749	2.78064	0.556523	0.029677	0.0727565
C16H22O4	278.152	16.04	phthalic acid mono-2-ethylhexyl ester	Lipids	1.29652	1.44628	0.896453	0.0814004	0.168338
C18H34O5	330.241	8.57	hydroxyoctadecanedioic acid II	Lipids	2.69012	2.45129	1.09743	0.504602	0.623573
C9H19NO4	205.132	4.83	panthenol	Lipids	2.43381	3.55346	0.684912	0.341126	0.505865
C6H10O5	162.052	4.04	3-hydroxy-3-methyl-glutaric acid	Lipids	2.65088	1.59325	1.66382	0.0555299	0.121447
C18H28O2	276.209	13.78	stearidonic acid	Lipids	3.53237	1.74921	2.01941	0.030227	0.0735121
C19H38O4	330.277	17.28	1-monopalmitin	Lipids	1.28021	1.13203	1.13089	0.0438853	0.101841
C12H18O3	210.126	8.78	jasmonic acid	Lipids	3.64249	2.00706	1.81484	0.00549909	0.0214323
C8H20NO6P	257.103	1.6	glycero-3-phosphocholine	Lipids	1.05713	2.15791	0.489887	0.0087235	0.0301357
C13H25NO3	243.184	8.41	13-amino-13-oxo-tridecanoic acid	Lipids	1.22743	1.25158	0.980706	0.346614	0.509037
C5H13NO	103.1	1.55	choline	Lipids	1.54097	1.57851	0.976222	0.629556	0.719492
C12H23NO3	229.168	7.63	12-amino-12-oxo-dodecanoic acid	Lipids	1.20313	1.15781	1.03914	0.310803	0.47007
C14H31N	213.246	10.31	tetradecylamine	Lipids	2.12165	2.23129	0.950863	0.713049	0.79112
C4H6O3	102.032	4.01	3-methyl pyruvic acid	Lipids	2.52653	2.51137	1.00604	0.807245	0.849143
C4H12NO4P	169.05	1.56	phosphodimethylethanolamine	Lipids	1.66658	1.85369	0.899064	0.452761	0.593272
C12H20O4	228.137	8.83	traumatic acid	Lipids	3.28265	2.31201	1.41983	0.184895	0.321188
C18H39NO3	317.293	10.3	phytosphingosine	Lipids	1.15445	1.02213	1.12946	0.201669	0.344424
C23H44NO7P	477.285	12.83	2-LysoPE(18:2)	Lipids	2.20196	1.54208	1.42792	0.255052	0.41463
C21H44NO7P	453.285	14.1	1-LysoPE(16:0)	Lipids	1.41627	1.60722	0.881195	0.423101	0.566619
C23H44NO7P	477.285	13.19	1-LysoPE(18:2)	Lipids	1.45804	1.39615	1.04432	0.990561	0.997121
C21H44NO7P	453.285	13.66	2-LysoPE(16:0)	Lipids	1.34982	1.58152	0.853494	0.370188	0.530836
C18H30O3	294.22	15.53	9-OxoODE	Lipids	2.75109	2.60272	1.05701	0.849856	0.878763
C18H30O2	278.224	17.32	pinolenic acid	Lipids	2.17197	1.90074	1.14269	0.739465	0.802848
C13H20O3	224.14	7.18	methyl jasmonate	Lipids	3.14673	1.69326	1.85838	0.0603803	0.129265
C24H50NO7P	495.333	14.07	2-LysoPC(16:0)	Lipids	1.44171	1.64209	0.877969	0.477518	0.607386
C24H50NO7P	495.332	14.6	1-LysoPC(16:0)	Lipids	1.73377	1.52388	1.13773	0.97111	0.980789
C26H50NO7P	519.332	13.56	1-LysoPC(18:2)	Lipids	1.73303	1.52614	1.13557	0.752478	0.808315
C3H10NO4P	155.034	1.63	N-Methylethanolamine phosphate	Lipids	0.46542	0.424265	1.097	0.623878	0.718405
C23H46NO7P	479.299	14.71	1-LysoPE(18:1)	Lipids	1.20977	0.914411	1.323	0.414982	0.565716
C21H39NO4	369.288	16.36	N-oleoyl-serine	Lipids	0.890408	1.38541	0.642705	0.149849	0.267966
C26H52NO7P	521.347	14.82	2-LysoPC(18:1)	Lipids	4.19953	1.17151	3.58471	0.0118057	0.0369992
C26H52NO7P	521.348	15.3	1-LysoPC(18:1)	Lipids	1.38052	1.04545	1.32051	0.475777	0.607715
C18H26O11	418.147	5.06	guaiacol hexose-pentose I	Monoaromatics	2.03414	1.015	2.00408	0.101689	0.199441
C10H12O4	196.073	5.16	homoveratric acid	Monoaromatics	0.0971867	8.88876	0.0109337	6.61816e-08	2.23547e-06
C18H26O11	418.146	5.22	guaiacol hexose-pentose II	Monoaromatics	1.368	1.7452	0.783863	0.138655	0.249415
C15H20O9	344.109	5.68	homovanillic acid hexose III	Monoaromatics	0.140047	1.71265	0.0817717	1.11072e-05	0.00016883
C21H36O10	448.23	6.93	terpenyl-pentosyl-glucoside I	Monoterpenol glycoconjugation	0.768996	0.561247	1.37016	0.995459	0.995459
C21H36O10	448.231	7.13	terpenyl-pentosyl-glucoside II	Monoterpenol glycoconjugation	3.83058	1.02032	3.75429	0.00237328	0.0118275
C4H4O4	116.011	2.41	fumarate	Organic acids	2.40275	1.04636	2.2963	0.00515772	0.0206309
C4H6O5	134.022	2.41	malate	Organic acids	2.49288	1.02822	2.42447	0.00486645	0.0197253
C3H6O2	74.037	3.85	propionic acid	Organic acids	2.47289	1.49442	1.65475	0.0528842	0.117349
C9H16O4	188.105	6.82	azelaic acid	Organic acids	2.80967	2.10034	1.33772	0.0956822	0.192632
C4H8O3	104.047	6.66	hydroxybutyric acid II	Organic acids	1.75899	1.66062	1.05923	0.462919	0.596303
C9H7NO	145.053	7.18	indole-3-carbaldehyde	Organic acids	2.14076	1.57535	1.35891	0.0514801	0.115926
C3H6O6S	169.989	1.65	(2R)-3-sulfolactate	Organic acids	1.82075	1.76203	1.03332	0.686422	0.764368
C4H8O3	104.047	3.99	4-hydroxybutyric acid	Organic acids	1.76581	1.54577	1.14235	0.21902	0.3699
C2H7NO3S	125.014	1.57	taurine	Organic acids	2.4008	2.0449	1.17404	0.513182	0.624029
C4H8O3	104.047	5.56	hydroxybutyric acid III	Organic acids	1.42033	1.42614	0.995922	0.897248	0.921498
C7H6O3	138.032	5.14	4-hydroxybenzoic acid	Organic acids	4.2351	0.834998	5.07199	0.000215761	0.00204973
C21H32O10	444.199	4.91	dehydrophaseic acid hexose	Others	0.698204	1.15386	0.6051	0.045498	0.103995
C22H42O4	370.309	18.14	dioctyl hexanedioate	Others	1.19819	1.08735	1.10194	0.313282	0.469151
C14H31NO	229.241	9.54	dodecyl (dimethyl) amine oxide	Others	3.33015	3.20868	1.03786	0.816371	0.852841
C19H35N3O5	385.257	5.47	actinonin	Others	1.45029	1.90261	0.762263	0.21813	0.370455
C29H44O9	536.297	13.41	sarmentogenin 3-O-alpha-L-rhamnoside I	Terpenoids	4.22829	1.15487	3.66126	0.000387325	0.00301915
C21H36O4	352.261	13.75	sterebin	Terpenoids	1.19846	1.08334	1.10627	0.897811	0.918971
C15H20O4	264.136	7.58	abscisic acid	Terpenoids	2.42333	2.9899	0.810505	0.300101	0.4631
C32H48O8	560.334	8.58	cucurbitacin C	Terpenoids	8.62732	4.19823	2.05499	0.304111	0.464572
C29H44O9	536.297	13.76	sarmentogenin 3-O-alpha-L-rhamnoside II	Terpenoids	1.30618	0.990604	1.31857	0.517124	0.626317
C30H44O6	500.314	8.59	11-deoxocucurbitacin I	Terpenoids	7.99956	3.72456	2.14779	0.223012	0.372504
